# Supplementary material for: Ten new species of the spider genus Sinoderces Li & Li, 2017 from China, Laos and Thailand (Araneae, Psilodercidae)
Source: Zookeys. 2019 Nov 5;886:79–111. doi: 10.3897/zookeys.886.39212 (PMC6851205; doi:10.3897/zookeys.886.39212)
Supplement: XML Treatment for Sinoderces [file zookeys.886.39212-treatment1.xml]

<!DOCTYPE tp:taxon-treatment
  PUBLIC "-//TaxonX//DTD Taxonomic Treatment Publishing DTD v0 20100105//EN" "tax-treatment-NSO.dtd">
<tp:taxon-treatment xmlns:tp="http://www.plazi.org/taxpub"><tp:treatment-meta><kwd-group><label>Taxon classification</label><kwd><named-content xmlns:xlink="http://www.w3.org/1999/xlink" content-type="kingdom">Animalia</named-content></kwd><kwd><named-content xmlns:xlink="http://www.w3.org/1999/xlink" content-type="order">Araneae</named-content></kwd><kwd><named-content xmlns:xlink="http://www.w3.org/1999/xlink" content-type="family">Psilodercidae</named-content></kwd></kwd-group><mixed-citation publication-type="journal"><person-group><name><surname>Bai</surname><given-names>Zilong</given-names></name><name><surname>Li</surname><given-names>Fengyuan</given-names></name><name><surname>Li</surname><given-names>Shuqiang</given-names></name></person-group><article-title>Ten new species of the spider genus <italic><tp:taxon-name><tp:taxon-name-part taxon-name-part-type="genus" reg="Sinoderces">Sinoderces</tp:taxon-name-part></tp:taxon-name></italic> Li &amp; Li, 2017 from China, Laos and Thailand (<tp:taxon-name><tp:taxon-name-part taxon-name-part-type="order">Araneae</tp:taxon-name-part></tp:taxon-name>, <tp:taxon-name><tp:taxon-name-part taxon-name-part-type="family">Psilodercidae</tp:taxon-name-part></tp:taxon-name>)</article-title><source>Zookeys</source><day>05</day><month>11</month><year>2019</year><volume>886</volume><fpage>79</fpage><lpage>111</lpage><pub-id pub-id-type="doi">10.3897/zookeys.886.39212</pub-id></mixed-citation></tp:treatment-meta><tp:nomenclature><label>Genus</label><tp:taxon-name><object-id xmlns:xlink="http://www.w3.org/1999/xlink" content-type="arpha" xlink:type="simple">92BD6536-5C5C-58F1-9DC1-DE927A9C3DD6</object-id>
              <tp:taxon-name-part taxon-name-part-type="genus" reg="Sinoderces">Sinoderces</tp:taxon-name-part>
            </tp:taxon-name><tp:taxon-authority>Li &amp; Li, 2017</tp:taxon-authority></tp:nomenclature><tp:treatment-sec sec-type="type species" id="SECID0ELGAC"><title>Type species.</title><p><italic><tp:taxon-name><tp:taxon-name-part taxon-name-part-type="genus" reg="Sinoderces">Sinoderces</tp:taxon-name-part> <tp:taxon-name-part taxon-name-part-type="species" reg="nawanensis">nawanensis</tp:taxon-name-part></tp:taxon-name></italic> Li &amp; Li, 2017</p></tp:treatment-sec><tp:treatment-sec sec-type="diagnosis" id="SECID0E3GAC"><title>Diagnosis.</title><p>The genus is distinguished (together with <italic><tp:taxon-name><tp:taxon-name-part taxon-name-part-type="genus" reg="Thaiderces">Thaiderces</tp:taxon-name-part></tp:taxon-name></italic> Li &amp; Li, 2017) from all the other genera in <tp:taxon-name><tp:taxon-name-part taxon-name-part-type="family">Psilodercidae</tp:taxon-name-part></tp:taxon-name> by the absence of an apical protrusion on the male cymbium. It is distinguished from the genus <italic><tp:taxon-name><tp:taxon-name-part taxon-name-part-type="genus" reg="Thaiderces">Thaiderces</tp:taxon-name-part></tp:taxon-name></italic> by the presence of a single tooth on the cheliceral retromargin and the long embolus of the palpal bulb (<xref ref-type="bibr" rid="B4">Liu et al. 2017</xref>).</p><p>Cheliceral promargin with lamina, retromargin with a tooth or denticle; palpal bulb with long embolus; conductor present or absent-if present, then embolus and conductor separated basally; female with two pairs of elongate, curved spermathecae (<xref ref-type="bibr" rid="B4">Liu et al. 2017</xref>).</p></tp:treatment-sec><ref-list><ref id="B4"><mixed-citation xmlns:xlink="http://www.w3.org/1999/xlink" xlink:type="simple"><person-group><name name-style="western"><surname>Liu</surname><given-names>C</given-names></name><name name-style="western"><surname>Li</surname><given-names>F</given-names></name><name name-style="western"><surname>Li</surname><given-names>S</given-names></name><name name-style="western"><surname>Zheng</surname><given-names>G</given-names></name></person-group> (<year>2017</year>) <article-title>Five new genera of the subfamily <tp:taxon-name><tp:taxon-name-part taxon-name-part-type="subfamily">Psilodercinae</tp:taxon-name-part></tp:taxon-name> (<tp:taxon-name><tp:taxon-name-part taxon-name-part-type="order">Araneae</tp:taxon-name-part></tp:taxon-name>: <tp:taxon-name><tp:taxon-name-part taxon-name-part-type="family">Ochyroceratidae</tp:taxon-name-part></tp:taxon-name>) from Southeast Asia.</article-title><source>Zoological Systematics</source><volume>42</volume>(<issue>4</issue>): <fpage>395</fpage>–<lpage>417</lpage>.</mixed-citation></ref></ref-list></tp:taxon-treatment>
