# Supplementary material for: Ten new species of the spider genus Sinoderces Li & Li, 2017 from China, Laos and Thailand (Araneae, Psilodercidae)
Source: Zookeys. 2019 Nov 5;886:79–111. doi: 10.3897/zookeys.886.39212 (PMC6851205; doi:10.3897/zookeys.886.39212)
Supplement: XML Treatment for Sinoderces khanensis [file zookeys.886.39212-treatment2.xml]

<!DOCTYPE tp:taxon-treatment
  PUBLIC "-//TaxonX//DTD Taxonomic Treatment Publishing DTD v0 20100105//EN" "tax-treatment-NSO.dtd">
<tp:taxon-treatment xmlns:tp="http://www.plazi.org/taxpub"><tp:treatment-meta><kwd-group><label>Taxon classification</label><kwd><named-content xmlns:xlink="http://www.w3.org/1999/xlink" content-type="kingdom">Animalia</named-content></kwd><kwd><named-content xmlns:xlink="http://www.w3.org/1999/xlink" content-type="order">Araneae</named-content></kwd><kwd><named-content xmlns:xlink="http://www.w3.org/1999/xlink" content-type="family">Psilodercidae</named-content></kwd></kwd-group><mixed-citation publication-type="journal"><person-group><name><surname>Bai</surname><given-names>Zilong</given-names></name><name><surname>Li</surname><given-names>Fengyuan</given-names></name><name><surname>Li</surname><given-names>Shuqiang</given-names></name></person-group><article-title>Ten new species of the spider genus <italic><tp:taxon-name><tp:taxon-name-part taxon-name-part-type="genus" reg="Sinoderces">Sinoderces</tp:taxon-name-part></tp:taxon-name></italic> Li &amp; Li, 2017 from China, Laos and Thailand (<tp:taxon-name><tp:taxon-name-part taxon-name-part-type="order">Araneae</tp:taxon-name-part></tp:taxon-name>, <tp:taxon-name><tp:taxon-name-part taxon-name-part-type="family">Psilodercidae</tp:taxon-name-part></tp:taxon-name>)</article-title><source>Zookeys</source><day>05</day><month>11</month><year>2019</year><volume>886</volume><fpage>79</fpage><lpage>111</lpage><pub-id pub-id-type="doi">10.3897/zookeys.886.39212</pub-id></mixed-citation></tp:treatment-meta><tp:nomenclature><tp:taxon-name><object-id xmlns:xlink="http://www.w3.org/1999/xlink" content-type="arpha" xlink:type="simple">B0556279-DDBE-5EA4-A314-D4B37DD4E39A</object-id>
              <tp:taxon-name-part taxon-name-part-type="genus" reg="Sinoderces">Sinoderces</tp:taxon-name-part>
              <tp:taxon-name-part taxon-name-part-type="species" reg="khanensis">khanensis</tp:taxon-name-part>
              <object-id xmlns:xlink="http://www.w3.org/1999/xlink" content-type="zoobank" xlink:type="simple">http://zoobank.org/697B62E8-0DFC-49AA-8DD8-A21FE6F35692</object-id>
            </tp:taxon-name><tp:taxon-authority>Li &amp; Li</tp:taxon-authority><tp:taxon-status xmlns:xlink="http://www.w3.org/1999/xlink" xlink:type="simple">sp. nov.</tp:taxon-status><xref ref-type="fig" rid="F1">Figs 1</xref><xref ref-type="fig" rid="F2">, 2</xref><xref ref-type="fig" rid="F21">, 21</xref><xref ref-type="fig" rid="F22">, 22</xref></tp:nomenclature><tp:treatment-sec sec-type="Types" id="SECID0EYJAC"><title>Types.</title><p><bold><italic>Holotype</italic></bold>: ♂, Khan Cave, 5.35 km west of Viengkieo Village, Vang Vieng District, Vientiane Province, Laos, <named-content xmlns:xlink="http://www.w3.org/1999/xlink" content-type="dwc:verbatimCoordinates" xlink:type="simple"><named-content content-type="geo-json" specific-use="{&#34;type&#34;:&#34;Point&#34;,&#34;coordinates&#34;:[102.395300,18.926533]}" id="NCID0EGKAC" xlink:type="simple">18°55.592'N, 102°23.718'E</named-content></named-content>, 270 m, 01.XI.2012, Yao Z. leg. <bold><italic>Paratypes</italic></bold>: 1♂2♀, same data as holotype.</p></tp:treatment-sec><tp:treatment-sec sec-type="etymology" id="SECID0EOKAC"><title>Etymology.</title><p>The specific name refers to the cave where type material was collected; adjective.</p></tp:treatment-sec><tp:treatment-sec sec-type="diagnosis" id="SECID0ETKAC"><title>Diagnosis.</title><p>Male <italic><tp:taxon-name><tp:taxon-name-part taxon-name-part-type="genus" reg="Sinoderces">Sinoderces</tp:taxon-name-part> <tp:taxon-name-part taxon-name-part-type="species" reg="khanensis">khanensis</tp:taxon-name-part></tp:taxon-name></italic> sp. nov. can be recognized by the overall slender configuration of the palp, with two spines on the cymbium (Fig. <xref ref-type="fig" rid="F1">1B</xref>). The male clypeus has two apophyses (Fig. <xref ref-type="fig" rid="F2">2E</xref>). In the female, the spermathecae are extraordinarily elongated and shaped like the front of headband worn by the Chinese mythological Monkey King, Sun Wukong-two blunt ends that meet and curl upward (Fig. <xref ref-type="fig" rid="F2">2A</xref>).</p></tp:treatment-sec><tp:treatment-sec sec-type="description" id="SECID0EQLAC"><title>Description.</title><p><bold>Male</bold> (holotype). Total length 2.33; carapace 1.02 long, 0.75 wide; abdomen 1.28 long, 0.70 wide. Clypeus light brown, with two apophyses. Carapace round, light yellow, with brown lateral margins and a wide median brown band, which is noticeably broader in the mid-section (Fig. <xref ref-type="fig" rid="F2">2E</xref>). Cheliceral promargin with one tooth, connected to a lamina, retromargin with a small tooth (Fig. <xref ref-type="fig" rid="F21">21A</xref>). Labium light brown. Sternum brown. Legs brownish yellow, with dark brown joints. Leg measurements: I missing, II 7.82 (2.20, 0.20, 2.33, 2.17, 0.92), III 5.54 (1.60, 0.20, 1.80, 1.52, 0.42), IV 8.52 (2.56, 0.20, 2.64, 2.28, 0.84). Abdomen elongated, with small black stripes, the color tone darkens progressively from front to back (Fig. <xref ref-type="fig" rid="F2">2E</xref>). Spinnerets black.</p><fig id="F1" position="float" orientation="portrait"><object-id xmlns:xlink="http://www.w3.org/1999/xlink" content-type="doi" xlink:type="simple">10.3897/zookeys.886.39212.figure1</object-id><object-id xmlns:xlink="http://www.w3.org/1999/xlink" content-type="arpha" xlink:type="simple">65E42A26-9ADC-534F-AC1B-791F7A116E3F</object-id><label>Figure 1.</label><caption><p><italic><tp:taxon-name><tp:taxon-name-part taxon-name-part-type="genus" reg="Sinoderces">Sinoderces</tp:taxon-name-part> <tp:taxon-name-part taxon-name-part-type="species" reg="khanensis">khanensis</tp:taxon-name-part></tp:taxon-name></italic> Li &amp; Li, sp. nov., male holotype <bold>A</bold> left palp, ventral view <bold>B</bold> left palp, prolateral view <bold>C</bold> left palp, retrolateral view <bold>D</bold> right palpal bulb, prolateral view. Abbreviation: EM embolus.</p></caption><graphic xmlns:xlink="http://www.w3.org/1999/xlink" xlink:href="zookeys-886-079-g001.jpg" position="float" orientation="portrait" xlink:type="simple" id="oo_352785.jpg"><uri content-type="original_file" xlink:type="simple">https://binary.pensoft.net/fig/352785</uri></graphic></fig><p><bold><italic>Male palp</italic></bold> (Fig. <xref ref-type="fig" rid="F1">1A–D</xref>): The overall color is pale yellow. Bulb light yellow, conical. Needle-like embolus arising distally from bulb, straight; no conductor. Tibia with numerous long setae and two conspicuous spines. Long femur with sparse hairs.</p><p><bold>Female</bold> (one of the paratypes). Size and color similar to male (Fig. <xref ref-type="fig" rid="F2">2C, D</xref>). Total length 1.92; carapace 0.63 long, 0.72 wide; abdomen 1.29 long, 0.76 wide. Clypeus dark brown. Carapace round, darker than that of the male. Labium and sternum dark brown, a white spot in the middle of sternum. Legs brownish yellow, with darkish brown joints. Leg measurements: I missing, II 6.06 (1.56, 0.19, 1.94, 1.56, 0.81), III 4.71 (1.25, 0.19, 1.38, 1.20, 0.69), IV 7.14 (2.03, 0.20, 2.19, 1.84, 0.88). Abdomen elongated, dorsum color tone darkens progressively towards the posterior end; and ventrum with numerous white spots and other markings. Spinnerets dark brown.</p><p><bold><italic>Epigyne</italic></bold> (Fig. <xref ref-type="fig" rid="F2">2A, B</xref>): Shaped like a mouth with a thick lip (Fig. <xref ref-type="fig" rid="F2">2B</xref>). It has two pairs of spermathecae: a pair of small and spherical spermathecae connected to a pair of highly elongated and looped spermathecae. The spermathecae conjure an image of the headband worn by the Chinese mythological Monkey King with two blunt ends that meet and curl upward (Fig. <xref ref-type="fig" rid="F2">2A</xref>).</p></tp:treatment-sec><tp:treatment-sec sec-type="distribution" id="SECID0EKOAC"><title>Distribution.</title><p>Known only from the type locality (Fig. <xref ref-type="fig" rid="F22">22</xref>).</p></tp:treatment-sec><tp:treatment-sec sec-type="natural history" id="SECID0EUOAC"><title>Natural history.</title><p>Collected at a cave’s entrance at an elevation of 270 m.</p><fig id="F2" position="float" orientation="portrait"><object-id xmlns:xlink="http://www.w3.org/1999/xlink" content-type="doi" xlink:type="simple">10.3897/zookeys.886.39212.figure2</object-id><object-id xmlns:xlink="http://www.w3.org/1999/xlink" content-type="arpha" xlink:type="simple">B2BD62B0-D768-5E9C-8356-E4DA9A15FDA3</object-id><label>Figure 2.</label><caption><p><italic><tp:taxon-name><tp:taxon-name-part taxon-name-part-type="genus" reg="Sinoderces">Sinoderces</tp:taxon-name-part> <tp:taxon-name-part taxon-name-part-type="species" reg="khanensis">khanensis</tp:taxon-name-part></tp:taxon-name></italic> Li &amp; Li, sp. nov., male holotype and female paratype <bold>A</bold> internal genitalia, dorsal view <bold>B</bold> female epigastric furrow, ventral view <bold>C</bold> female habitus, dorsal view <bold>D</bold> female habitus, ventral view <bold>E</bold> male habitus, dorsal view. Abbreviation: SP spermathecae.</p></caption><graphic xmlns:xlink="http://www.w3.org/1999/xlink" xlink:href="zookeys-886-079-g002.jpg" position="float" orientation="portrait" xlink:type="simple" id="oo_352786.jpg"><uri content-type="original_file" xlink:type="simple">https://binary.pensoft.net/fig/352786</uri></graphic></fig></tp:treatment-sec><tp:treatment-sec><!--Section generated to contain objects referenced in tp:taxon-treatment.--><fig id="F21" position="float" orientation="portrait"><object-id xmlns:xlink="http://www.w3.org/1999/xlink" content-type="doi" xlink:type="simple">10.3897/zookeys.886.39212.figure21</object-id><object-id xmlns:xlink="http://www.w3.org/1999/xlink" content-type="arpha" xlink:type="simple">5AF833E1-CBCE-51A0-ADDE-119480C25A9A</object-id><label>Figure 21.</label><caption><p>Cheliceral retromargin <bold>A</bold><italic><tp:taxon-name><tp:taxon-name-part taxon-name-part-type="genus" reg="Sinoderces">Sinoderces</tp:taxon-name-part> <tp:taxon-name-part taxon-name-part-type="species" reg="khanensis">khanensis</tp:taxon-name-part></tp:taxon-name></italic> sp. nov. <bold>B</bold><italic><tp:taxon-name><tp:taxon-name-part taxon-name-part-type="genus" reg="Sinoderces">S.</tp:taxon-name-part> <tp:taxon-name-part taxon-name-part-type="species" reg="luohanensis">luohanensis</tp:taxon-name-part></tp:taxon-name></italic> sp. nov. <bold>C</bold><italic><tp:taxon-name><tp:taxon-name-part taxon-name-part-type="genus" reg="Sinoderces">S.</tp:taxon-name-part> <tp:taxon-name-part taxon-name-part-type="species" reg="phathaoensis">phathaoensis</tp:taxon-name-part></tp:taxon-name></italic> sp. nov. <bold>D</bold><italic><tp:taxon-name><tp:taxon-name-part taxon-name-part-type="genus" reg="Sinoderces">S.</tp:taxon-name-part> <tp:taxon-name-part taxon-name-part-type="species" reg="dewaroopensis">dewaroopensis</tp:taxon-name-part></tp:taxon-name></italic> sp. nov. <bold>E</bold><italic><tp:taxon-name><tp:taxon-name-part taxon-name-part-type="genus" reg="Sinoderces">S.</tp:taxon-name-part> <tp:taxon-name-part taxon-name-part-type="species" reg="xueae">xueae</tp:taxon-name-part></tp:taxon-name></italic> sp. nov. <bold>F</bold><italic><tp:taxon-name><tp:taxon-name-part taxon-name-part-type="genus" reg="Sinoderces">S.</tp:taxon-name-part> <tp:taxon-name-part taxon-name-part-type="species" reg="taichi">taichi</tp:taxon-name-part></tp:taxon-name></italic> sp. nov. <bold>G</bold><italic><tp:taxon-name><tp:taxon-name-part taxon-name-part-type="genus" reg="Sinoderces">S.</tp:taxon-name-part> <tp:taxon-name-part taxon-name-part-type="species" reg="wenshanensis">wenshanensis</tp:taxon-name-part></tp:taxon-name></italic> sp. nov. <bold>H</bold><italic><tp:taxon-name><tp:taxon-name-part taxon-name-part-type="genus" reg="Sinoderces">S.</tp:taxon-name-part> <tp:taxon-name-part taxon-name-part-type="species" reg="aiensis">aiensis</tp:taxon-name-part></tp:taxon-name></italic> sp. nov. <bold>I</bold><italic><tp:taxon-name><tp:taxon-name-part taxon-name-part-type="genus" reg="Sinoderces">S.</tp:taxon-name-part> <tp:taxon-name-part taxon-name-part-type="species" reg="saraburiensis">saraburiensis</tp:taxon-name-part></tp:taxon-name></italic> sp. nov. <bold>J</bold><italic><tp:taxon-name><tp:taxon-name-part taxon-name-part-type="genus" reg="Sinoderces">S.</tp:taxon-name-part> <tp:taxon-name-part taxon-name-part-type="species" reg="kieoensis">kieoensis</tp:taxon-name-part></tp:taxon-name></italic> sp. nov. Abbreviations: RT retromargin teeth, PT promarginal teeth, CL cheliceral laminal.</p></caption><graphic xmlns:xlink="http://www.w3.org/1999/xlink" xlink:href="zookeys-886-079-g021.jpg" position="float" orientation="portrait" xlink:type="simple" id="oo_352805.jpg"><uri content-type="original_file" xlink:type="simple">https://binary.pensoft.net/fig/352805</uri></graphic></fig><fig id="F22" position="float" orientation="portrait"><object-id xmlns:xlink="http://www.w3.org/1999/xlink" content-type="doi" xlink:type="simple">10.3897/zookeys.886.39212.figure22</object-id><object-id xmlns:xlink="http://www.w3.org/1999/xlink" content-type="arpha" xlink:type="simple">7D888FDF-9291-508E-96BC-120D9EA44E92</object-id><label>Figure 22.</label><caption><p>Distribution of ten new <italic><tp:taxon-name><tp:taxon-name-part taxon-name-part-type="genus" reg="Sinoderces">Sinoderces</tp:taxon-name-part></tp:taxon-name></italic> in China, Laos and Thailand <bold>1</bold><italic><tp:taxon-name><tp:taxon-name-part taxon-name-part-type="genus" reg="Sinoderces">Sinoderces</tp:taxon-name-part> <tp:taxon-name-part taxon-name-part-type="species" reg="khanensis">khanensis</tp:taxon-name-part></tp:taxon-name></italic> sp. nov. <bold>2</bold><italic><tp:taxon-name><tp:taxon-name-part taxon-name-part-type="genus" reg="Sinoderces">S.</tp:taxon-name-part> <tp:taxon-name-part taxon-name-part-type="species" reg="luohanensis">luohanensis</tp:taxon-name-part></tp:taxon-name></italic> sp. nov. <bold>3</bold><italic><tp:taxon-name><tp:taxon-name-part taxon-name-part-type="genus" reg="Sinoderces">S.</tp:taxon-name-part> <tp:taxon-name-part taxon-name-part-type="species" reg="phathaoensis">phathaoensis</tp:taxon-name-part></tp:taxon-name></italic> sp. nov. <bold>4</bold><italic><tp:taxon-name><tp:taxon-name-part taxon-name-part-type="genus" reg="Sinoderces">S.</tp:taxon-name-part> <tp:taxon-name-part taxon-name-part-type="species" reg="dewaroopensis">dewaroopensis</tp:taxon-name-part></tp:taxon-name></italic> sp. nov. <bold>5</bold><italic><tp:taxon-name><tp:taxon-name-part taxon-name-part-type="genus" reg="Sinoderces">S.</tp:taxon-name-part> <tp:taxon-name-part taxon-name-part-type="species" reg="xueae">xueae</tp:taxon-name-part></tp:taxon-name></italic> sp. nov. <bold>6</bold><italic><tp:taxon-name><tp:taxon-name-part taxon-name-part-type="genus" reg="Sinoderces">S.</tp:taxon-name-part> <tp:taxon-name-part taxon-name-part-type="species" reg="taichi">taichi</tp:taxon-name-part></tp:taxon-name></italic> sp. nov. <bold>7</bold><italic><tp:taxon-name><tp:taxon-name-part taxon-name-part-type="genus" reg="Sinoderces">S.</tp:taxon-name-part> <tp:taxon-name-part taxon-name-part-type="species" reg="wenshanensis">wenshanensis</tp:taxon-name-part></tp:taxon-name></italic> sp. nov. <bold>8</bold><italic><tp:taxon-name><tp:taxon-name-part taxon-name-part-type="genus" reg="Sinoderces">S.</tp:taxon-name-part> <tp:taxon-name-part taxon-name-part-type="species" reg="aiensis">aiensis</tp:taxon-name-part></tp:taxon-name></italic> sp. nov. <bold>9</bold><italic><tp:taxon-name><tp:taxon-name-part taxon-name-part-type="genus" reg="Sinoderces">S.</tp:taxon-name-part> <tp:taxon-name-part taxon-name-part-type="species" reg="saraburiensis">saraburiensis</tp:taxon-name-part></tp:taxon-name></italic> sp. nov. <bold>10</bold><italic><tp:taxon-name><tp:taxon-name-part taxon-name-part-type="genus" reg="Sinoderces">S.</tp:taxon-name-part> <tp:taxon-name-part taxon-name-part-type="species" reg="kieoensis">kieoensis</tp:taxon-name-part></tp:taxon-name></italic> sp. nov.</p></caption><graphic xmlns:xlink="http://www.w3.org/1999/xlink" xlink:href="zookeys-886-079-g022.jpg" position="float" orientation="portrait" xlink:type="simple" id="oo_352806.jpg"><uri content-type="original_file" xlink:type="simple">https://binary.pensoft.net/fig/352806</uri></graphic></fig></tp:treatment-sec></tp:taxon-treatment>
