# Supplementary material for: Ten new species of the spider genus Sinoderces Li & Li, 2017 from China, Laos and Thailand (Araneae, Psilodercidae)
Source: Zookeys. 2019 Nov 5;886:79–111. doi: 10.3897/zookeys.886.39212 (PMC6851205; doi:10.3897/zookeys.886.39212)
Supplement: XML Treatment for Sinoderces luohanensis [file zookeys.886.39212-treatment3.xml]

<!DOCTYPE tp:taxon-treatment
  PUBLIC "-//TaxonX//DTD Taxonomic Treatment Publishing DTD v0 20100105//EN" "tax-treatment-NSO.dtd">
<tp:taxon-treatment xmlns:tp="http://www.plazi.org/taxpub"><tp:treatment-meta><kwd-group><label>Taxon classification</label><kwd><named-content xmlns:xlink="http://www.w3.org/1999/xlink" content-type="kingdom">Animalia</named-content></kwd><kwd><named-content xmlns:xlink="http://www.w3.org/1999/xlink" content-type="order">Araneae</named-content></kwd><kwd><named-content xmlns:xlink="http://www.w3.org/1999/xlink" content-type="family">Psilodercidae</named-content></kwd></kwd-group><mixed-citation publication-type="journal"><person-group><name><surname>Bai</surname><given-names>Zilong</given-names></name><name><surname>Li</surname><given-names>Fengyuan</given-names></name><name><surname>Li</surname><given-names>Shuqiang</given-names></name></person-group><article-title>Ten new species of the spider genus <italic><tp:taxon-name><tp:taxon-name-part taxon-name-part-type="genus" reg="Sinoderces">Sinoderces</tp:taxon-name-part></tp:taxon-name></italic> Li &amp; Li, 2017 from China, Laos and Thailand (<tp:taxon-name><tp:taxon-name-part taxon-name-part-type="order">Araneae</tp:taxon-name-part></tp:taxon-name>, <tp:taxon-name><tp:taxon-name-part taxon-name-part-type="family">Psilodercidae</tp:taxon-name-part></tp:taxon-name>)</article-title><source>Zookeys</source><day>05</day><month>11</month><year>2019</year><volume>886</volume><fpage>79</fpage><lpage>111</lpage><pub-id pub-id-type="doi">10.3897/zookeys.886.39212</pub-id></mixed-citation></tp:treatment-meta><tp:nomenclature><tp:taxon-name><object-id xmlns:xlink="http://www.w3.org/1999/xlink" content-type="arpha" xlink:type="simple">799B35DB-C8C5-52A3-A47C-51C23E7E54DC</object-id>
              <tp:taxon-name-part taxon-name-part-type="genus" reg="Sinoderces">Sinoderces</tp:taxon-name-part>
              <tp:taxon-name-part taxon-name-part-type="species" reg="luohanensis">luohanensis</tp:taxon-name-part>
              <object-id xmlns:xlink="http://www.w3.org/1999/xlink" content-type="zoobank" xlink:type="simple">http://zoobank.org/1E9870D7-4BBD-4DE1-81EA-5E43F9672D05</object-id>
            </tp:taxon-name><tp:taxon-authority>Li &amp; Li</tp:taxon-authority><tp:taxon-status xmlns:xlink="http://www.w3.org/1999/xlink" xlink:type="simple">sp. nov.</tp:taxon-status><xref ref-type="fig" rid="F3">Figs 3</xref><xref ref-type="fig" rid="F4">, 4</xref><xref ref-type="fig" rid="F21">, 21</xref><xref ref-type="fig" rid="F22">, 22</xref></tp:nomenclature><tp:treatment-sec sec-type="Types" id="SECID0EVBAE"><title>Types.</title><p><bold><italic>Holotype</italic></bold>: ♂, outside of Luohan Cave, Suwei Town, Mu Village, Nanning City, Guangxi Zhuang Autonomous Region, China, <named-content xmlns:xlink="http://www.w3.org/1999/xlink" content-type="dwc:verbatimCoordinates" xlink:type="simple"><named-content content-type="geo-json" specific-use="{&#34;type&#34;:&#34;Point&#34;,&#34;coordinates&#34;:[108.056500,22.543333]}" id="NCID0EDCAE" xlink:type="simple">22°32.600'N, 108°03.390'E</named-content></named-content>, 270 m, 9.V. 2015, Chen Z. and Li F. leg. <bold><italic>Paratypes</italic></bold>: 3♀, same data as holotype.</p></tp:treatment-sec><tp:treatment-sec sec-type="etymology" id="SECID0ELCAE"><title>Etymology.</title><p>The specific name refers to the name of the cave; adjective.</p></tp:treatment-sec><tp:treatment-sec sec-type="diagnosis" id="SECID0EQCAE"><title>Diagnosis.</title><p><italic><tp:taxon-name><tp:taxon-name-part taxon-name-part-type="genus" reg="Sinoderces">Sinoderces</tp:taxon-name-part> <tp:taxon-name-part taxon-name-part-type="species" reg="luohanensis">luohanensis</tp:taxon-name-part></tp:taxon-name></italic> sp. nov. resembles <italic><tp:taxon-name><tp:taxon-name-part taxon-name-part-type="genus" reg="Sinoderces">S.</tp:taxon-name-part> <tp:taxon-name-part taxon-name-part-type="species" reg="nawanensis">nawanensis</tp:taxon-name-part></tp:taxon-name></italic> in shape and size (Fig. <xref ref-type="fig" rid="F4">4C–E</xref>). Males can be distinguished from the latter by the pointed tip of the conductor (vs. blunt tip in <italic><tp:taxon-name><tp:taxon-name-part taxon-name-part-type="genus" reg="Sinoderces">S.</tp:taxon-name-part> <tp:taxon-name-part taxon-name-part-type="species" reg="nawanensis">nawanensis</tp:taxon-name-part></tp:taxon-name></italic>) (Fig. <xref ref-type="fig" rid="F3">3</xref>). Females can be distinguished by the hairless upper part of abdomen (vs. a row of hairs on the same position in <italic><tp:taxon-name><tp:taxon-name-part taxon-name-part-type="genus" reg="Sinoderces">S.</tp:taxon-name-part> <tp:taxon-name-part taxon-name-part-type="species" reg="nawanensis">nawanensis</tp:taxon-name-part></tp:taxon-name></italic>) (Fig. <xref ref-type="fig" rid="F4">4B</xref>). The two pairs of spermathecae have a similar shape, but the terminus of the long pair of spermathecae bends upward in <italic><tp:taxon-name><tp:taxon-name-part taxon-name-part-type="genus" reg="Sinoderces">S.</tp:taxon-name-part> <tp:taxon-name-part taxon-name-part-type="species" reg="luohanensis">luohanensis</tp:taxon-name-part></tp:taxon-name></italic> sp. nov. (vs. bending downward in <italic><tp:taxon-name><tp:taxon-name-part taxon-name-part-type="genus" reg="Sinoderces">S.</tp:taxon-name-part> <tp:taxon-name-part taxon-name-part-type="species" reg="nawanensis">nawanensis</tp:taxon-name-part></tp:taxon-name></italic>) (Fig. <xref ref-type="fig" rid="F4">4A</xref>).</p><fig id="F3" position="float" orientation="portrait"><object-id xmlns:xlink="http://www.w3.org/1999/xlink" content-type="doi" xlink:type="simple">10.3897/zookeys.886.39212.figure3</object-id><object-id xmlns:xlink="http://www.w3.org/1999/xlink" content-type="arpha" xlink:type="simple">FDE370C3-B279-55C0-8249-DDDE28439F2F</object-id><label>Figure 3.</label><caption><p><italic><tp:taxon-name><tp:taxon-name-part taxon-name-part-type="genus" reg="Sinoderces">Sinoderces</tp:taxon-name-part> <tp:taxon-name-part taxon-name-part-type="species" reg="luohanensis">luohanensis</tp:taxon-name-part></tp:taxon-name></italic> Li &amp; Li, sp. nov., left pedipalp of male holotype <bold>A</bold> palp, ventral view <bold>B</bold> palp, prolateral view <bold>C</bold> palp, retrolateral view <bold>D</bold> palpal bulb, ventral view. Abbreviations: CO conductor, EM embolus.</p></caption><graphic xmlns:xlink="http://www.w3.org/1999/xlink" xlink:href="zookeys-886-079-g003.jpg" position="float" orientation="portrait" xlink:type="simple" id="oo_352787.jpg"><uri content-type="original_file" xlink:type="simple">https://binary.pensoft.net/fig/352787</uri></graphic></fig></tp:treatment-sec><tp:treatment-sec sec-type="description" id="SECID0EIGAE"><title>Description.</title><p><bold>Male</bold> (holotype). Total length 1.66; carapace 0.66 long, 0.71 wide; abdomen 1.00 long, 0.64 wide. Carapace round, brown, with darker brown lateral margins. Carapace with large, brown, fork-shaped pattern in the middle (Fig. <xref ref-type="fig" rid="F4">4E</xref>). Clypeus brown. Cheliceral promargin with two teeth, followed by a lamina; retromargin with no tooth (Fig. <xref ref-type="fig" rid="F21">21B</xref>). Labium brown. Sternum brown. Legs brownish yellow, with dark brown joints. Leg measurements: I 8.32 (2.28, 0.25, 2.50, 2.16, 1.13) II 6.43 (1.84, 0.25, 1.88, 1.58, 0.88), III 5.05 (1.44, 0.25, 1.50, 1.25, 0.61), IV 7.26 (2.00, 0.25, 2.21, 1.90, 0.90). Abdomen elongated, wrinkled posteriorly. Spinnerets brown (Fig. <xref ref-type="fig" rid="F4">4E</xref>).</p><p><bold><italic>Male palp</italic></bold> (Fig. <xref ref-type="fig" rid="F3">3A–D</xref>): The overall structure is sickle-shaped. Conductor tip pointed. Embolus curved. Bulb yellow, oval. Conductor and embolus clearly separated, with bases at the distal end of the bulb. Terminal tibia hump with long hairs. Femur and trochanter light yellow with isolated hairs.</p><p><bold>Female.</bold> Color similar to male, and body size slightly larger than males (Fig. <xref ref-type="fig" rid="F4">4C–E</xref>). Abdomen darker than that in males. Clypeus brown. Carapace round, darker than that of males. Labium and sternum dark brown. Measurements: total length 2.20; carapace 0.64 long, 0.70 wide; abdomen 1.25 long, 0.55 wide. Legs brownish yellow, the joint is dark brown. Leg measurements: I 6.53 (1.75, 0.25, 2.00, 1.63, 0.90), II 5.20 (1.37, 0.25, 1.58, 1.25, 0.75), III 4.31 (1.13, 0.25, 1.25, 1.03, 0.65) IV 6.16 (1.72, 0.25, 1.91, 1.50, 0.78). Abdomen elongated, dorsum with white spots and wrinkles, ventrum with white rings. Epigyne pale yellow. Spinnerets brown.</p><p><bold><italic>Epigyne</italic></bold> (Fig. <xref ref-type="fig" rid="F4">4A, B</xref>): Epigynal area lighter in color than other parts of the abdomen. Two pairs of elongated, curved spermathecae. Terminus of the lateral pair of spermathecae bends upward (Fig. <xref ref-type="fig" rid="F4">4A</xref>).</p></tp:treatment-sec><tp:treatment-sec sec-type="distribution" id="SECID0E5HAE"><title>Distribution.</title><p>Known only from the type locality (Fig. <xref ref-type="fig" rid="F22">22</xref>).</p></tp:treatment-sec><tp:treatment-sec sec-type="natural history" id="SECID0EIIAE"><title>Natural history.</title><p>Collected at a cave entrance at an elevation of 196 m.</p><fig id="F4" position="float" orientation="portrait"><object-id xmlns:xlink="http://www.w3.org/1999/xlink" content-type="doi" xlink:type="simple">10.3897/zookeys.886.39212.figure4</object-id><object-id xmlns:xlink="http://www.w3.org/1999/xlink" content-type="arpha" xlink:type="simple">E3BF556A-4247-5412-8997-127BEB47FC8E</object-id><label>Figure 4.</label><caption><p><italic><tp:taxon-name><tp:taxon-name-part taxon-name-part-type="genus" reg="Sinoderces">Sinoderces</tp:taxon-name-part> <tp:taxon-name-part taxon-name-part-type="species" reg="luohanensis">luohanensis</tp:taxon-name-part></tp:taxon-name></italic> Li &amp; Li, sp. nov., male holotype and female paratype <bold>A</bold> internal genitalia, dorsal view <bold>B</bold> female epigastric furrow, ventral view <bold>C</bold> Female habitus, dorsal view <bold>D</bold> female habitus, ventral view <bold>E</bold> male habitus, dorsal view. Abbreviation: SP spermathecae.</p></caption><graphic xmlns:xlink="http://www.w3.org/1999/xlink" xlink:href="zookeys-886-079-g004.jpg" position="float" orientation="portrait" xlink:type="simple" id="oo_352788.jpg"><uri content-type="original_file" xlink:type="simple">https://binary.pensoft.net/fig/352788</uri></graphic></fig></tp:treatment-sec><tp:treatment-sec><!--Section generated to contain objects referenced in tp:taxon-treatment.--><fig id="F21" position="float" orientation="portrait"><object-id xmlns:xlink="http://www.w3.org/1999/xlink" content-type="doi" xlink:type="simple">10.3897/zookeys.886.39212.figure21</object-id><object-id xmlns:xlink="http://www.w3.org/1999/xlink" content-type="arpha" xlink:type="simple">5AF833E1-CBCE-51A0-ADDE-119480C25A9A</object-id><label>Figure 21.</label><caption><p>Cheliceral retromargin <bold>A</bold><italic><tp:taxon-name><tp:taxon-name-part taxon-name-part-type="genus" reg="Sinoderces">Sinoderces</tp:taxon-name-part> <tp:taxon-name-part taxon-name-part-type="species" reg="khanensis">khanensis</tp:taxon-name-part></tp:taxon-name></italic> sp. nov. <bold>B</bold><italic><tp:taxon-name><tp:taxon-name-part taxon-name-part-type="genus" reg="Sinoderces">S.</tp:taxon-name-part> <tp:taxon-name-part taxon-name-part-type="species" reg="luohanensis">luohanensis</tp:taxon-name-part></tp:taxon-name></italic> sp. nov. <bold>C</bold><italic><tp:taxon-name><tp:taxon-name-part taxon-name-part-type="genus" reg="Sinoderces">S.</tp:taxon-name-part> <tp:taxon-name-part taxon-name-part-type="species" reg="phathaoensis">phathaoensis</tp:taxon-name-part></tp:taxon-name></italic> sp. nov. <bold>D</bold><italic><tp:taxon-name><tp:taxon-name-part taxon-name-part-type="genus" reg="Sinoderces">S.</tp:taxon-name-part> <tp:taxon-name-part taxon-name-part-type="species" reg="dewaroopensis">dewaroopensis</tp:taxon-name-part></tp:taxon-name></italic> sp. nov. <bold>E</bold><italic><tp:taxon-name><tp:taxon-name-part taxon-name-part-type="genus" reg="Sinoderces">S.</tp:taxon-name-part> <tp:taxon-name-part taxon-name-part-type="species" reg="xueae">xueae</tp:taxon-name-part></tp:taxon-name></italic> sp. nov. <bold>F</bold><italic><tp:taxon-name><tp:taxon-name-part taxon-name-part-type="genus" reg="Sinoderces">S.</tp:taxon-name-part> <tp:taxon-name-part taxon-name-part-type="species" reg="taichi">taichi</tp:taxon-name-part></tp:taxon-name></italic> sp. nov. <bold>G</bold><italic><tp:taxon-name><tp:taxon-name-part taxon-name-part-type="genus" reg="Sinoderces">S.</tp:taxon-name-part> <tp:taxon-name-part taxon-name-part-type="species" reg="wenshanensis">wenshanensis</tp:taxon-name-part></tp:taxon-name></italic> sp. nov. <bold>H</bold><italic><tp:taxon-name><tp:taxon-name-part taxon-name-part-type="genus" reg="Sinoderces">S.</tp:taxon-name-part> <tp:taxon-name-part taxon-name-part-type="species" reg="aiensis">aiensis</tp:taxon-name-part></tp:taxon-name></italic> sp. nov. <bold>I</bold><italic><tp:taxon-name><tp:taxon-name-part taxon-name-part-type="genus" reg="Sinoderces">S.</tp:taxon-name-part> <tp:taxon-name-part taxon-name-part-type="species" reg="saraburiensis">saraburiensis</tp:taxon-name-part></tp:taxon-name></italic> sp. nov. <bold>J</bold><italic><tp:taxon-name><tp:taxon-name-part taxon-name-part-type="genus" reg="Sinoderces">S.</tp:taxon-name-part> <tp:taxon-name-part taxon-name-part-type="species" reg="kieoensis">kieoensis</tp:taxon-name-part></tp:taxon-name></italic> sp. nov. Abbreviations: RT retromargin teeth, PT promarginal teeth, CL cheliceral laminal.</p></caption><graphic xmlns:xlink="http://www.w3.org/1999/xlink" xlink:href="zookeys-886-079-g021.jpg" position="float" orientation="portrait" xlink:type="simple" id="oo_352805.jpg"><uri content-type="original_file" xlink:type="simple">https://binary.pensoft.net/fig/352805</uri></graphic></fig><fig id="F22" position="float" orientation="portrait"><object-id xmlns:xlink="http://www.w3.org/1999/xlink" content-type="doi" xlink:type="simple">10.3897/zookeys.886.39212.figure22</object-id><object-id xmlns:xlink="http://www.w3.org/1999/xlink" content-type="arpha" xlink:type="simple">7D888FDF-9291-508E-96BC-120D9EA44E92</object-id><label>Figure 22.</label><caption><p>Distribution of ten new <italic><tp:taxon-name><tp:taxon-name-part taxon-name-part-type="genus" reg="Sinoderces">Sinoderces</tp:taxon-name-part></tp:taxon-name></italic> in China, Laos and Thailand <bold>1</bold><italic><tp:taxon-name><tp:taxon-name-part taxon-name-part-type="genus" reg="Sinoderces">Sinoderces</tp:taxon-name-part> <tp:taxon-name-part taxon-name-part-type="species" reg="khanensis">khanensis</tp:taxon-name-part></tp:taxon-name></italic> sp. nov. <bold>2</bold><italic><tp:taxon-name><tp:taxon-name-part taxon-name-part-type="genus" reg="Sinoderces">S.</tp:taxon-name-part> <tp:taxon-name-part taxon-name-part-type="species" reg="luohanensis">luohanensis</tp:taxon-name-part></tp:taxon-name></italic> sp. nov. <bold>3</bold><italic><tp:taxon-name><tp:taxon-name-part taxon-name-part-type="genus" reg="Sinoderces">S.</tp:taxon-name-part> <tp:taxon-name-part taxon-name-part-type="species" reg="phathaoensis">phathaoensis</tp:taxon-name-part></tp:taxon-name></italic> sp. nov. <bold>4</bold><italic><tp:taxon-name><tp:taxon-name-part taxon-name-part-type="genus" reg="Sinoderces">S.</tp:taxon-name-part> <tp:taxon-name-part taxon-name-part-type="species" reg="dewaroopensis">dewaroopensis</tp:taxon-name-part></tp:taxon-name></italic> sp. nov. <bold>5</bold><italic><tp:taxon-name><tp:taxon-name-part taxon-name-part-type="genus" reg="Sinoderces">S.</tp:taxon-name-part> <tp:taxon-name-part taxon-name-part-type="species" reg="xueae">xueae</tp:taxon-name-part></tp:taxon-name></italic> sp. nov. <bold>6</bold><italic><tp:taxon-name><tp:taxon-name-part taxon-name-part-type="genus" reg="Sinoderces">S.</tp:taxon-name-part> <tp:taxon-name-part taxon-name-part-type="species" reg="taichi">taichi</tp:taxon-name-part></tp:taxon-name></italic> sp. nov. <bold>7</bold><italic><tp:taxon-name><tp:taxon-name-part taxon-name-part-type="genus" reg="Sinoderces">S.</tp:taxon-name-part> <tp:taxon-name-part taxon-name-part-type="species" reg="wenshanensis">wenshanensis</tp:taxon-name-part></tp:taxon-name></italic> sp. nov. <bold>8</bold><italic><tp:taxon-name><tp:taxon-name-part taxon-name-part-type="genus" reg="Sinoderces">S.</tp:taxon-name-part> <tp:taxon-name-part taxon-name-part-type="species" reg="aiensis">aiensis</tp:taxon-name-part></tp:taxon-name></italic> sp. nov. <bold>9</bold><italic><tp:taxon-name><tp:taxon-name-part taxon-name-part-type="genus" reg="Sinoderces">S.</tp:taxon-name-part> <tp:taxon-name-part taxon-name-part-type="species" reg="saraburiensis">saraburiensis</tp:taxon-name-part></tp:taxon-name></italic> sp. nov. <bold>10</bold><italic><tp:taxon-name><tp:taxon-name-part taxon-name-part-type="genus" reg="Sinoderces">S.</tp:taxon-name-part> <tp:taxon-name-part taxon-name-part-type="species" reg="kieoensis">kieoensis</tp:taxon-name-part></tp:taxon-name></italic> sp. nov.</p></caption><graphic xmlns:xlink="http://www.w3.org/1999/xlink" xlink:href="zookeys-886-079-g022.jpg" position="float" orientation="portrait" xlink:type="simple" id="oo_352806.jpg"><uri content-type="original_file" xlink:type="simple">https://binary.pensoft.net/fig/352806</uri></graphic></fig></tp:treatment-sec></tp:taxon-treatment>
