# Supplementary material for: Ten new species of the spider genus Sinoderces Li & Li, 2017 from China, Laos and Thailand (Araneae, Psilodercidae)
Source: Zookeys. 2019 Nov 5;886:79–111. doi: 10.3897/zookeys.886.39212 (PMC6851205; doi:10.3897/zookeys.886.39212)
Supplement: XML Treatment for Sinoderces phathaoensis [file zookeys.886.39212-treatment4.xml]

<!DOCTYPE tp:taxon-treatment
  PUBLIC "-//TaxonX//DTD Taxonomic Treatment Publishing DTD v0 20100105//EN" "tax-treatment-NSO.dtd">
<tp:taxon-treatment xmlns:tp="http://www.plazi.org/taxpub"><tp:treatment-meta><kwd-group><label>Taxon classification</label><kwd><named-content xmlns:xlink="http://www.w3.org/1999/xlink" content-type="kingdom">Animalia</named-content></kwd><kwd><named-content xmlns:xlink="http://www.w3.org/1999/xlink" content-type="order">Araneae</named-content></kwd><kwd><named-content xmlns:xlink="http://www.w3.org/1999/xlink" content-type="family">Psilodercidae</named-content></kwd></kwd-group><mixed-citation publication-type="journal"><person-group><name><surname>Bai</surname><given-names>Zilong</given-names></name><name><surname>Li</surname><given-names>Fengyuan</given-names></name><name><surname>Li</surname><given-names>Shuqiang</given-names></name></person-group><article-title>Ten new species of the spider genus <italic><tp:taxon-name><tp:taxon-name-part taxon-name-part-type="genus" reg="Sinoderces">Sinoderces</tp:taxon-name-part></tp:taxon-name></italic> Li &amp; Li, 2017 from China, Laos and Thailand (<tp:taxon-name><tp:taxon-name-part taxon-name-part-type="order">Araneae</tp:taxon-name-part></tp:taxon-name>, <tp:taxon-name><tp:taxon-name-part taxon-name-part-type="family">Psilodercidae</tp:taxon-name-part></tp:taxon-name>)</article-title><source>Zookeys</source><day>05</day><month>11</month><year>2019</year><volume>886</volume><fpage>79</fpage><lpage>111</lpage><pub-id pub-id-type="doi">10.3897/zookeys.886.39212</pub-id></mixed-citation></tp:treatment-meta><tp:nomenclature><tp:taxon-name><object-id xmlns:xlink="http://www.w3.org/1999/xlink" content-type="arpha" xlink:type="simple">B7665822-9FDE-58E1-8D6F-E746AF79B6D9</object-id>
              <tp:taxon-name-part taxon-name-part-type="genus" reg="Sinoderces">Sinoderces</tp:taxon-name-part>
              <tp:taxon-name-part taxon-name-part-type="species" reg="phathaoensis">phathaoensis</tp:taxon-name-part>
              <object-id xmlns:xlink="http://www.w3.org/1999/xlink" content-type="zoobank" xlink:type="simple">http://zoobank.org/A0255BE4-7363-4F92-BD0F-DCCDB72D4561</object-id>
            </tp:taxon-name><tp:taxon-authority>Li &amp; Li</tp:taxon-authority><tp:taxon-status xmlns:xlink="http://www.w3.org/1999/xlink" xlink:type="simple">sp. nov.</tp:taxon-status><xref ref-type="fig" rid="F5">Figs 5</xref><xref ref-type="fig" rid="F6">, 6</xref><xref ref-type="fig" rid="F21">, 21</xref><xref ref-type="fig" rid="F22">, 22</xref></tp:nomenclature><tp:treatment-sec sec-type="Types" id="SECID0EILAE"><title>Types.</title><p><bold><italic>Holotype</italic></bold>: ♂, Pha Thao Cave, Vang Vieng District, 11.95 km north of Viengkieo Village, Vientiane Province, Laos, <named-content xmlns:xlink="http://www.w3.org/1999/xlink" content-type="dwc:verbatimCoordinates" xlink:type="simple"><named-content content-type="geo-json" specific-use="{&#34;type&#34;:&#34;Point&#34;,&#34;coordinates&#34;:[102.432567,19.029150]}" id="NCID0EWLAE" xlink:type="simple">19°01.749'N, 102°25.954'E</named-content></named-content>, 290 m, 03.XII.2012, Yao Z. leg. <bold><italic>Paratypes</italic></bold>: 3♀, same data as holotype</p></tp:treatment-sec><tp:treatment-sec sec-type="etymology" id="SECID0E5LAE"><title>Etymology.</title><p>The specific name refers to the name of cave; adjective.</p></tp:treatment-sec><tp:treatment-sec sec-type="diagnosis" id="SECID0EDMAE"><title>Diagnosis.</title><p><italic><tp:taxon-name><tp:taxon-name-part taxon-name-part-type="genus" reg="Sinoderces">Sinoderces</tp:taxon-name-part> <tp:taxon-name-part taxon-name-part-type="species" reg="phathaoensis">phathaoensis</tp:taxon-name-part></tp:taxon-name></italic> sp. nov. resembles <italic><tp:taxon-name><tp:taxon-name-part taxon-name-part-type="genus" reg="Sinoderces">S.</tp:taxon-name-part> <tp:taxon-name-part taxon-name-part-type="species" reg="kieoensis">kieoensis</tp:taxon-name-part></tp:taxon-name></italic> sp. nov. in having a similar shaped bulb in males. Males can be distinguished by the curved embolus, almost half as long as the bulb (Fig. <xref ref-type="fig" rid="F5">5B, C</xref>), in contrast to the straight embolus, less than half the bulb length in <italic><tp:taxon-name><tp:taxon-name-part taxon-name-part-type="genus" reg="Sinoderces">S.</tp:taxon-name-part> <tp:taxon-name-part taxon-name-part-type="species" reg="kieoensis">kieoensis</tp:taxon-name-part></tp:taxon-name></italic> sp. nov. (Fig. <xref ref-type="fig" rid="F18">18B–D</xref>). The bulb of <italic><tp:taxon-name><tp:taxon-name-part taxon-name-part-type="genus" reg="Sinoderces">S.</tp:taxon-name-part> <tp:taxon-name-part taxon-name-part-type="species" reg="phathaoensis">phathaoensis</tp:taxon-name-part></tp:taxon-name></italic> sp. nov. tapers and narrows more sharply (Fig. <xref ref-type="fig" rid="F5">5</xref>) than that of <italic><tp:taxon-name><tp:taxon-name-part taxon-name-part-type="genus" reg="Sinoderces">S.</tp:taxon-name-part> <tp:taxon-name-part taxon-name-part-type="species" reg="kieoensis">kieoensis</tp:taxon-name-part></tp:taxon-name></italic> sp. nov. (Fig. <xref ref-type="fig" rid="F18">18</xref>). The male clypeus has two crotched apophyses.</p><fig id="F5" position="float" orientation="portrait"><object-id xmlns:xlink="http://www.w3.org/1999/xlink" content-type="doi" xlink:type="simple">10.3897/zookeys.886.39212.figure5</object-id><object-id xmlns:xlink="http://www.w3.org/1999/xlink" content-type="arpha" xlink:type="simple">84457AC0-BE9E-5436-9CC5-F36D742DB8E9</object-id><label>Figure 5.</label><caption><p><italic><tp:taxon-name><tp:taxon-name-part taxon-name-part-type="genus" reg="Sinoderces">Sinoderces</tp:taxon-name-part> <tp:taxon-name-part taxon-name-part-type="species" reg="phathaoensis">phathaoensis</tp:taxon-name-part></tp:taxon-name></italic> Li &amp; Li, sp. nov., left pedipalp of male holotype <bold>A</bold> palp, ventral view <bold>B</bold> palp, prolateral view <bold>C</bold> palp, retrolateral view <bold>D</bold> palpal bulb, ventral view. Abbreviation: EM embolus.</p></caption><graphic xmlns:xlink="http://www.w3.org/1999/xlink" xlink:href="zookeys-886-079-g005.jpg" position="float" orientation="portrait" xlink:type="simple" id="oo_352789.jpg"><uri content-type="original_file" xlink:type="simple">https://binary.pensoft.net/fig/352789</uri></graphic></fig></tp:treatment-sec><tp:treatment-sec sec-type="description" id="SECID0EQPAE"><title>Description.</title><p><bold>Male</bold> (holotype). Total length 1.84; carapace 0.64 long, 0.70 wide; abdomen 1.20 long, 0.60 wide. Carapace round, light yellow, with brown lateral margins and a trifurcate mark in the center of the carapace (Fig. <xref ref-type="fig" rid="F6">6E</xref>). Clypeus slanting and darker brown, medially with one pair of bifurcate apophyses. Labium light yellow. Sternum yellow. The opisthosoma darkens anteriorly to posteriorly (Fig. <xref ref-type="fig" rid="F6">6E</xref>). Cheliceral promargin with one tooth, connected to a lamina, retromargin with one small tooth (Fig. <xref ref-type="fig" rid="F21">21C</xref>). Leg measurements: I missing, II missing, III missing, IV missing. Abdomen elongated, wrinkles posteriorly; the color darkens towards the posterior end (Fig. <xref ref-type="fig" rid="F6">6E</xref>). Spinnerets yellow.</p><p><bold><italic>Male palp</italic></bold> (Fig. <xref ref-type="fig" rid="F5">5A–D</xref>): The whole structure is relatively simple. Bulb yellow, conical. Embolus arising distally from the bulb, no conductor. Tibia projected distally. Tibia dark yellow, femur and trochanter light yellow.</p><p><bold>Female</bold> (one of the paratypes). Size and color similar to male (Fig. <xref ref-type="fig" rid="F6">6C–E</xref>). Total length 1.90; carapace 0.64 long, 0.70 wide; abdomen 1.26 long, 0.60 wide. Carapace brown, with brown lateral margins and a trifurcate mark in the center of carapace (Fig. <xref ref-type="fig" rid="F6">6C</xref>). Clypeus brown. Endites and labium dark brown. Sternum brown. Legs brownish yellow, with dark brown joints. Leg measurements: I missing, II missing, III 5.58 (1.60, 0.20, 1.70, 1.44, 0.64), IV – (2.20, 0.25, –, –, –). Abdomen wrinkled posterodorsally; the color darkens from anterior to posterior. Ventrum with white rings (Fig. <xref ref-type="fig" rid="F6">6E</xref>). Spinnerets dark yellow.</p><p><bold><italic>Epigyne</italic></bold> (Fig. <xref ref-type="fig" rid="F6">6A, B</xref>): The epigyne is wide and extends to the edge of the abdomen (Fig. <xref ref-type="fig" rid="F6">6B</xref>). Two pairs of curved spermathecae, the anterior pair of spermathecae resemble a germinating seedling, and the other pair is like a twisted hook (Fig. <xref ref-type="fig" rid="F6">6A</xref>).</p></tp:treatment-sec><tp:treatment-sec sec-type="distribution" id="SECID0EWRAE"><title>Distribution.</title><p>Known only from the type locality (Fig. <xref ref-type="fig" rid="F22">22</xref>).</p></tp:treatment-sec><tp:treatment-sec sec-type="natural history" id="SECID0EASAE"><title>Natural history.</title><p>Collected in a cave entrance at an elevation of 290 m.</p><fig id="F6" position="float" orientation="portrait"><object-id xmlns:xlink="http://www.w3.org/1999/xlink" content-type="doi" xlink:type="simple">10.3897/zookeys.886.39212.figure6</object-id><object-id xmlns:xlink="http://www.w3.org/1999/xlink" content-type="arpha" xlink:type="simple">1C85F1EE-0797-56C1-A5FF-F73666289BFC</object-id><label>Figure 6.</label><caption><p><italic><tp:taxon-name><tp:taxon-name-part taxon-name-part-type="genus" reg="Sinoderces">Sinoderces</tp:taxon-name-part> <tp:taxon-name-part taxon-name-part-type="species" reg="phathaoensis">phathaoensis</tp:taxon-name-part></tp:taxon-name></italic> Li &amp; Li, sp. nov., male holotype and female paratype <bold>A</bold> internal genitalia, dorsal view <bold>B</bold> female epigastric furrow, ventral view <bold>C</bold> female habitus, dorsal view <bold>D</bold> female habitus, ventral view <bold>E</bold> male habitus, dorsal view (Arrow: apophysis). Abbreviation: SP spermathecae.</p></caption><graphic xmlns:xlink="http://www.w3.org/1999/xlink" xlink:href="zookeys-886-079-g006.jpg" position="float" orientation="portrait" xlink:type="simple" id="oo_352790.jpg"><uri content-type="original_file" xlink:type="simple">https://binary.pensoft.net/fig/352790</uri></graphic></fig></tp:treatment-sec><tp:treatment-sec><!--Section generated to contain objects referenced in tp:taxon-treatment.--><fig id="F21" position="float" orientation="portrait"><object-id xmlns:xlink="http://www.w3.org/1999/xlink" content-type="doi" xlink:type="simple">10.3897/zookeys.886.39212.figure21</object-id><object-id xmlns:xlink="http://www.w3.org/1999/xlink" content-type="arpha" xlink:type="simple">5AF833E1-CBCE-51A0-ADDE-119480C25A9A</object-id><label>Figure 21.</label><caption><p>Cheliceral retromargin <bold>A</bold><italic><tp:taxon-name><tp:taxon-name-part taxon-name-part-type="genus" reg="Sinoderces">Sinoderces</tp:taxon-name-part> <tp:taxon-name-part taxon-name-part-type="species" reg="khanensis">khanensis</tp:taxon-name-part></tp:taxon-name></italic> sp. nov. <bold>B</bold><italic><tp:taxon-name><tp:taxon-name-part taxon-name-part-type="genus" reg="Sinoderces">S.</tp:taxon-name-part> <tp:taxon-name-part taxon-name-part-type="species" reg="luohanensis">luohanensis</tp:taxon-name-part></tp:taxon-name></italic> sp. nov. <bold>C</bold><italic><tp:taxon-name><tp:taxon-name-part taxon-name-part-type="genus" reg="Sinoderces">S.</tp:taxon-name-part> <tp:taxon-name-part taxon-name-part-type="species" reg="phathaoensis">phathaoensis</tp:taxon-name-part></tp:taxon-name></italic> sp. nov. <bold>D</bold><italic><tp:taxon-name><tp:taxon-name-part taxon-name-part-type="genus" reg="Sinoderces">S.</tp:taxon-name-part> <tp:taxon-name-part taxon-name-part-type="species" reg="dewaroopensis">dewaroopensis</tp:taxon-name-part></tp:taxon-name></italic> sp. nov. <bold>E</bold><italic><tp:taxon-name><tp:taxon-name-part taxon-name-part-type="genus" reg="Sinoderces">S.</tp:taxon-name-part> <tp:taxon-name-part taxon-name-part-type="species" reg="xueae">xueae</tp:taxon-name-part></tp:taxon-name></italic> sp. nov. <bold>F</bold><italic><tp:taxon-name><tp:taxon-name-part taxon-name-part-type="genus" reg="Sinoderces">S.</tp:taxon-name-part> <tp:taxon-name-part taxon-name-part-type="species" reg="taichi">taichi</tp:taxon-name-part></tp:taxon-name></italic> sp. nov. <bold>G</bold><italic><tp:taxon-name><tp:taxon-name-part taxon-name-part-type="genus" reg="Sinoderces">S.</tp:taxon-name-part> <tp:taxon-name-part taxon-name-part-type="species" reg="wenshanensis">wenshanensis</tp:taxon-name-part></tp:taxon-name></italic> sp. nov. <bold>H</bold><italic><tp:taxon-name><tp:taxon-name-part taxon-name-part-type="genus" reg="Sinoderces">S.</tp:taxon-name-part> <tp:taxon-name-part taxon-name-part-type="species" reg="aiensis">aiensis</tp:taxon-name-part></tp:taxon-name></italic> sp. nov. <bold>I</bold><italic><tp:taxon-name><tp:taxon-name-part taxon-name-part-type="genus" reg="Sinoderces">S.</tp:taxon-name-part> <tp:taxon-name-part taxon-name-part-type="species" reg="saraburiensis">saraburiensis</tp:taxon-name-part></tp:taxon-name></italic> sp. nov. <bold>J</bold><italic><tp:taxon-name><tp:taxon-name-part taxon-name-part-type="genus" reg="Sinoderces">S.</tp:taxon-name-part> <tp:taxon-name-part taxon-name-part-type="species" reg="kieoensis">kieoensis</tp:taxon-name-part></tp:taxon-name></italic> sp. nov. Abbreviations: RT retromargin teeth, PT promarginal teeth, CL cheliceral laminal.</p></caption><graphic xmlns:xlink="http://www.w3.org/1999/xlink" xlink:href="zookeys-886-079-g021.jpg" position="float" orientation="portrait" xlink:type="simple" id="oo_352805.jpg"><uri content-type="original_file" xlink:type="simple">https://binary.pensoft.net/fig/352805</uri></graphic></fig><fig id="F22" position="float" orientation="portrait"><object-id xmlns:xlink="http://www.w3.org/1999/xlink" content-type="doi" xlink:type="simple">10.3897/zookeys.886.39212.figure22</object-id><object-id xmlns:xlink="http://www.w3.org/1999/xlink" content-type="arpha" xlink:type="simple">7D888FDF-9291-508E-96BC-120D9EA44E92</object-id><label>Figure 22.</label><caption><p>Distribution of ten new <italic><tp:taxon-name><tp:taxon-name-part taxon-name-part-type="genus" reg="Sinoderces">Sinoderces</tp:taxon-name-part></tp:taxon-name></italic> in China, Laos and Thailand <bold>1</bold><italic><tp:taxon-name><tp:taxon-name-part taxon-name-part-type="genus" reg="Sinoderces">Sinoderces</tp:taxon-name-part> <tp:taxon-name-part taxon-name-part-type="species" reg="khanensis">khanensis</tp:taxon-name-part></tp:taxon-name></italic> sp. nov. <bold>2</bold><italic><tp:taxon-name><tp:taxon-name-part taxon-name-part-type="genus" reg="Sinoderces">S.</tp:taxon-name-part> <tp:taxon-name-part taxon-name-part-type="species" reg="luohanensis">luohanensis</tp:taxon-name-part></tp:taxon-name></italic> sp. nov. <bold>3</bold><italic><tp:taxon-name><tp:taxon-name-part taxon-name-part-type="genus" reg="Sinoderces">S.</tp:taxon-name-part> <tp:taxon-name-part taxon-name-part-type="species" reg="phathaoensis">phathaoensis</tp:taxon-name-part></tp:taxon-name></italic> sp. nov. <bold>4</bold><italic><tp:taxon-name><tp:taxon-name-part taxon-name-part-type="genus" reg="Sinoderces">S.</tp:taxon-name-part> <tp:taxon-name-part taxon-name-part-type="species" reg="dewaroopensis">dewaroopensis</tp:taxon-name-part></tp:taxon-name></italic> sp. nov. <bold>5</bold><italic><tp:taxon-name><tp:taxon-name-part taxon-name-part-type="genus" reg="Sinoderces">S.</tp:taxon-name-part> <tp:taxon-name-part taxon-name-part-type="species" reg="xueae">xueae</tp:taxon-name-part></tp:taxon-name></italic> sp. nov. <bold>6</bold><italic><tp:taxon-name><tp:taxon-name-part taxon-name-part-type="genus" reg="Sinoderces">S.</tp:taxon-name-part> <tp:taxon-name-part taxon-name-part-type="species" reg="taichi">taichi</tp:taxon-name-part></tp:taxon-name></italic> sp. nov. <bold>7</bold><italic><tp:taxon-name><tp:taxon-name-part taxon-name-part-type="genus" reg="Sinoderces">S.</tp:taxon-name-part> <tp:taxon-name-part taxon-name-part-type="species" reg="wenshanensis">wenshanensis</tp:taxon-name-part></tp:taxon-name></italic> sp. nov. <bold>8</bold><italic><tp:taxon-name><tp:taxon-name-part taxon-name-part-type="genus" reg="Sinoderces">S.</tp:taxon-name-part> <tp:taxon-name-part taxon-name-part-type="species" reg="aiensis">aiensis</tp:taxon-name-part></tp:taxon-name></italic> sp. nov. <bold>9</bold><italic><tp:taxon-name><tp:taxon-name-part taxon-name-part-type="genus" reg="Sinoderces">S.</tp:taxon-name-part> <tp:taxon-name-part taxon-name-part-type="species" reg="saraburiensis">saraburiensis</tp:taxon-name-part></tp:taxon-name></italic> sp. nov. <bold>10</bold><italic><tp:taxon-name><tp:taxon-name-part taxon-name-part-type="genus" reg="Sinoderces">S.</tp:taxon-name-part> <tp:taxon-name-part taxon-name-part-type="species" reg="kieoensis">kieoensis</tp:taxon-name-part></tp:taxon-name></italic> sp. nov.</p></caption><graphic xmlns:xlink="http://www.w3.org/1999/xlink" xlink:href="zookeys-886-079-g022.jpg" position="float" orientation="portrait" xlink:type="simple" id="oo_352806.jpg"><uri content-type="original_file" xlink:type="simple">https://binary.pensoft.net/fig/352806</uri></graphic></fig><fig id="F18" position="float" orientation="portrait"><object-id xmlns:xlink="http://www.w3.org/1999/xlink" content-type="doi" xlink:type="simple">10.3897/zookeys.886.39212.figure18</object-id><object-id xmlns:xlink="http://www.w3.org/1999/xlink" content-type="arpha" xlink:type="simple">B76A4654-C304-54E0-B5F7-0930BF293121</object-id><label>Figure 18.</label><caption><p><italic><tp:taxon-name><tp:taxon-name-part taxon-name-part-type="genus" reg="Sinoderces">Sinoderces</tp:taxon-name-part> <tp:taxon-name-part taxon-name-part-type="species" reg="saraburiensis">saraburiensis</tp:taxon-name-part></tp:taxon-name></italic> Li &amp; Li, sp. nov., male holotype <bold>A</bold> male habitus, ventral view <bold>B</bold> male habitus, dorsal view.</p></caption><graphic xmlns:xlink="http://www.w3.org/1999/xlink" xlink:href="zookeys-886-079-g018.jpg" position="float" orientation="portrait" xlink:type="simple" id="oo_352802.jpg"><uri content-type="original_file" xlink:type="simple">https://binary.pensoft.net/fig/352802</uri></graphic></fig></tp:treatment-sec></tp:taxon-treatment>
