# Supplementary material for: Ten new species of the spider genus Sinoderces Li & Li, 2017 from China, Laos and Thailand (Araneae, Psilodercidae)
Source: Zookeys. 2019 Nov 5;886:79–111. doi: 10.3897/zookeys.886.39212 (PMC6851205; doi:10.3897/zookeys.886.39212)
Supplement: XML Treatment for Sinoderces wenshanensis [file zookeys.886.39212-treatment8.xml]

<!DOCTYPE tp:taxon-treatment
  PUBLIC "-//TaxonX//DTD Taxonomic Treatment Publishing DTD v0 20100105//EN" "tax-treatment-NSO.dtd">
<tp:taxon-treatment xmlns:tp="http://www.plazi.org/taxpub"><tp:treatment-meta><kwd-group><label>Taxon classification</label><kwd><named-content xmlns:xlink="http://www.w3.org/1999/xlink" content-type="kingdom">Animalia</named-content></kwd><kwd><named-content xmlns:xlink="http://www.w3.org/1999/xlink" content-type="order">Araneae</named-content></kwd><kwd><named-content xmlns:xlink="http://www.w3.org/1999/xlink" content-type="family">Psilodercidae</named-content></kwd></kwd-group><mixed-citation publication-type="journal"><person-group><name><surname>Bai</surname><given-names>Zilong</given-names></name><name><surname>Li</surname><given-names>Fengyuan</given-names></name><name><surname>Li</surname><given-names>Shuqiang</given-names></name></person-group><article-title>Ten new species of the spider genus <italic><tp:taxon-name><tp:taxon-name-part taxon-name-part-type="genus" reg="Sinoderces">Sinoderces</tp:taxon-name-part></tp:taxon-name></italic> Li &amp; Li, 2017 from China, Laos and Thailand (<tp:taxon-name><tp:taxon-name-part taxon-name-part-type="order">Araneae</tp:taxon-name-part></tp:taxon-name>, <tp:taxon-name><tp:taxon-name-part taxon-name-part-type="family">Psilodercidae</tp:taxon-name-part></tp:taxon-name>)</article-title><source>Zookeys</source><day>05</day><month>11</month><year>2019</year><volume>886</volume><fpage>79</fpage><lpage>111</lpage><pub-id pub-id-type="doi">10.3897/zookeys.886.39212</pub-id></mixed-citation></tp:treatment-meta><tp:nomenclature><tp:taxon-name><object-id xmlns:xlink="http://www.w3.org/1999/xlink" content-type="arpha" xlink:type="simple">348192A8-6B82-5A86-841E-5B83D11220EC</object-id>
              <tp:taxon-name-part taxon-name-part-type="genus" reg="Sinoderces">Sinoderces</tp:taxon-name-part>
              <tp:taxon-name-part taxon-name-part-type="species" reg="wenshanensis">wenshanensis</tp:taxon-name-part>
              <object-id xmlns:xlink="http://www.w3.org/1999/xlink" content-type="zoobank" xlink:type="simple">http://zoobank.org/34E03784-9051-4EF7-96E2-E36BD6ADA28C</object-id>
            </tp:taxon-name><tp:taxon-authority>Li &amp; Li</tp:taxon-authority><tp:taxon-status xmlns:xlink="http://www.w3.org/1999/xlink" xlink:type="simple">sp. nov.</tp:taxon-status><xref ref-type="fig" rid="F13">Figs 13</xref><xref ref-type="fig" rid="F14">, 14</xref><xref ref-type="fig" rid="F21">, 21</xref><xref ref-type="fig" rid="F22">, 22</xref></tp:nomenclature><tp:treatment-sec sec-type="Types" id="SECID0E4PAG"><title>Types.</title><p><bold><italic>Holotype</italic></bold>: ♂, Radio and television station hill, Xiqiao County, Wenshan, Yunnan Province, China, <named-content xmlns:xlink="http://www.w3.org/1999/xlink" content-type="dwc:verbatimCoordinates" xlink:type="simple"><named-content content-type="geo-json" specific-use="{&#34;type&#34;:&#34;Point&#34;,&#34;coordinates&#34;:[104.673200,23.433000]}" id="NCID0ELQAG" xlink:type="simple">23°25.980'N, 104°40.392'E</named-content></named-content>, 1556 m, 17.V.2015, Li F. and Chen Z. leg. <bold><italic>Paratypes</italic></bold>: 2♀, same data as holotype.</p></tp:treatment-sec><tp:treatment-sec sec-type="etymology" id="SECID0ETQAG"><title>Etymology.</title><p>The specific name refers to the name of the hill at the type locality; adjective.</p></tp:treatment-sec><tp:treatment-sec sec-type="diagnosis" id="SECID0EYQAG"><title>Diagnosis.</title><p><italic><tp:taxon-name><tp:taxon-name-part taxon-name-part-type="genus" reg="Sinoderces">Sinoderces</tp:taxon-name-part> <tp:taxon-name-part taxon-name-part-type="species" reg="wenshanensis">wenshanensis</tp:taxon-name-part></tp:taxon-name></italic> sp. nov. can be distinguished from all other known species by the nearly parallel conductor and embolus (Fig. <xref ref-type="fig" rid="F13">13D</xref>). The conductor is membranous (Fig. <xref ref-type="fig" rid="F13">13B–D</xref>). Palp nearly light yellow. Entrance duct is visible even before soaking them in lactic acid. Epigyne resembles a fan. Females have two pairs of spermathecae, with the inner pair together resembling the smile of a smiley face and the outer pair protruding anteriorly (Fig. <xref ref-type="fig" rid="F14">14A, B</xref>)</p><fig id="F13" position="float" orientation="portrait"><object-id xmlns:xlink="http://www.w3.org/1999/xlink" content-type="doi" xlink:type="simple">10.3897/zookeys.886.39212.figure13</object-id><object-id xmlns:xlink="http://www.w3.org/1999/xlink" content-type="arpha" xlink:type="simple">EAB4DC01-C833-5087-B5D2-609F1BBD38BF</object-id><label>Figure 13.</label><caption><p><italic><tp:taxon-name><tp:taxon-name-part taxon-name-part-type="genus" reg="Sinoderces">Sinoderces</tp:taxon-name-part> <tp:taxon-name-part taxon-name-part-type="species" reg="wenshanensis">wenshanensis</tp:taxon-name-part></tp:taxon-name></italic> Li &amp; Li, sp. nov., male holotype <bold>A</bold> palp, ventral view <bold>B</bold> palp, prolateral view <bold>C</bold> palp, retrolateral view <bold>D</bold> palpal bulb, ventral view Abbreviations: CO conductor, EM embolus.</p></caption><graphic xmlns:xlink="http://www.w3.org/1999/xlink" xlink:href="zookeys-886-079-g013.jpg" position="float" orientation="portrait" xlink:type="simple" id="oo_352797.jpg"><uri content-type="original_file" xlink:type="simple">https://binary.pensoft.net/fig/352797</uri></graphic></fig></tp:treatment-sec><tp:treatment-sec sec-type="description" id="SECID0EVSAG"><title>Description.</title><p><bold>Male</bold> (holotype). Total length 1.72; carapace 0.62 long, 0.70 wide; abdomen 1.10 long, 0.60 wide. Carapace round, dark brown, with dark brown margins (Fig. <xref ref-type="fig" rid="F14">14E</xref>). Clypeus light brown. Chelicerae light yellow. Cheliceral promargin with one tooth, followed by a lamina; retromargin with one small tooth (Fig. <xref ref-type="fig" rid="F21">21G</xref>). Endites yellow. Labium light brown. Sternum dark brown. Legs brown, joints dark. Leg measurements: I missing, II missing, III missing, IV 7.05 (1.87, 0.25, 2.25, 1.75, 0.93). The abdomen is slightly distorted from preservation (Fig. <xref ref-type="fig" rid="F14">14E</xref>). Opisthosoma brown. Spinnerets brown.</p><p><bold><italic>Male palp</italic></bold> (Fig. <xref ref-type="fig" rid="F13">13</xref>): Bulb light, ovate, Conductor almost parallel to the palpal axis. Embolus arising terminally from the bulb, straight and needle-like. Conductor arising close to embolus, membranous. Embolus and conductor completely separated. Tibia, femur and trochanter light yellow with hairs.</p><p><bold>Female</bold> (paratype). Similar to male in color and general features (Fig. <xref ref-type="fig" rid="F14">14C, D</xref>). Sternum heart-shaped. Total length 1.72; carapace 0.63 long, 0.70 wide; abdomen 1.09 long, 0.61 wide. Carapace round and brown. Clypeus brown and chelicerae yellow. Endites dark yellow. Labium and sternum brown. Legs brown, joints dark. Leg measurements: I 6.78 (1.75, 0.31, 2.00, 1.72, 1.00), II 5.15 (1.31,0.31,1.56,1.25,0.72), III 4.13 (1.09, 0.31, 1.16, 0.94, 0.63), IV 6.06 (1.56, 0.31, 1.91, 1.47, 0.81). Abdomen elongated, with yellow pinstripe dorsally and ventrally.</p><p><bold><italic>Epigyne</italic></bold> (Fig. <xref ref-type="fig" rid="F14">14A, B</xref>): fan-like, brown, with sparse hairs. Other features described under Diagnosis (Fig. <xref ref-type="fig" rid="F14">14A, B</xref>).</p></tp:treatment-sec><tp:treatment-sec sec-type="distribution" id="SECID0ELUAG"><title>Distribution.</title><p>Known only from the type locality (Fig. <xref ref-type="fig" rid="F22">22</xref>).</p></tp:treatment-sec><tp:treatment-sec sec-type="natural history" id="SECID0EVUAG"><title>Natural history.</title><p>Collected from leaf litter at an elevation of 1556 m.</p><fig id="F14" position="float" orientation="portrait"><object-id xmlns:xlink="http://www.w3.org/1999/xlink" content-type="doi" xlink:type="simple">10.3897/zookeys.886.39212.figure14</object-id><object-id xmlns:xlink="http://www.w3.org/1999/xlink" content-type="arpha" xlink:type="simple">D4075144-4226-5F91-BBCA-E653D54F3CEA</object-id><label>Figure 14.</label><caption><p><italic><tp:taxon-name><tp:taxon-name-part taxon-name-part-type="genus" reg="Sinoderces">Sinoderces</tp:taxon-name-part> <tp:taxon-name-part taxon-name-part-type="species" reg="wenshanensis">wenshanensis</tp:taxon-name-part></tp:taxon-name></italic> Li &amp; Li, sp. nov., male holotype and female paratype <bold>A</bold> internal genitalia, dorsal view <bold>B</bold> female epigastric furrow, ventral view <bold>C</bold> female habitus, dorsal view <bold>D</bold> female habitus, ventral view <bold>E</bold> male habitus, dorsal view. Abbreviation: SP spermathecae.</p></caption><graphic xmlns:xlink="http://www.w3.org/1999/xlink" xlink:href="zookeys-886-079-g014.jpg" position="float" orientation="portrait" xlink:type="simple" id="oo_352798.jpg"><uri content-type="original_file" xlink:type="simple">https://binary.pensoft.net/fig/352798</uri></graphic></fig></tp:treatment-sec><tp:treatment-sec><!--Section generated to contain objects referenced in tp:taxon-treatment.--><fig id="F21" position="float" orientation="portrait"><object-id xmlns:xlink="http://www.w3.org/1999/xlink" content-type="doi" xlink:type="simple">10.3897/zookeys.886.39212.figure21</object-id><object-id xmlns:xlink="http://www.w3.org/1999/xlink" content-type="arpha" xlink:type="simple">5AF833E1-CBCE-51A0-ADDE-119480C25A9A</object-id><label>Figure 21.</label><caption><p>Cheliceral retromargin <bold>A</bold><italic><tp:taxon-name><tp:taxon-name-part taxon-name-part-type="genus" reg="Sinoderces">Sinoderces</tp:taxon-name-part> <tp:taxon-name-part taxon-name-part-type="species" reg="khanensis">khanensis</tp:taxon-name-part></tp:taxon-name></italic> sp. nov. <bold>B</bold><italic><tp:taxon-name><tp:taxon-name-part taxon-name-part-type="genus" reg="Sinoderces">S.</tp:taxon-name-part> <tp:taxon-name-part taxon-name-part-type="species" reg="luohanensis">luohanensis</tp:taxon-name-part></tp:taxon-name></italic> sp. nov. <bold>C</bold><italic><tp:taxon-name><tp:taxon-name-part taxon-name-part-type="genus" reg="Sinoderces">S.</tp:taxon-name-part> <tp:taxon-name-part taxon-name-part-type="species" reg="phathaoensis">phathaoensis</tp:taxon-name-part></tp:taxon-name></italic> sp. nov. <bold>D</bold><italic><tp:taxon-name><tp:taxon-name-part taxon-name-part-type="genus" reg="Sinoderces">S.</tp:taxon-name-part> <tp:taxon-name-part taxon-name-part-type="species" reg="dewaroopensis">dewaroopensis</tp:taxon-name-part></tp:taxon-name></italic> sp. nov. <bold>E</bold><italic><tp:taxon-name><tp:taxon-name-part taxon-name-part-type="genus" reg="Sinoderces">S.</tp:taxon-name-part> <tp:taxon-name-part taxon-name-part-type="species" reg="xueae">xueae</tp:taxon-name-part></tp:taxon-name></italic> sp. nov. <bold>F</bold><italic><tp:taxon-name><tp:taxon-name-part taxon-name-part-type="genus" reg="Sinoderces">S.</tp:taxon-name-part> <tp:taxon-name-part taxon-name-part-type="species" reg="taichi">taichi</tp:taxon-name-part></tp:taxon-name></italic> sp. nov. <bold>G</bold><italic><tp:taxon-name><tp:taxon-name-part taxon-name-part-type="genus" reg="Sinoderces">S.</tp:taxon-name-part> <tp:taxon-name-part taxon-name-part-type="species" reg="wenshanensis">wenshanensis</tp:taxon-name-part></tp:taxon-name></italic> sp. nov. <bold>H</bold><italic><tp:taxon-name><tp:taxon-name-part taxon-name-part-type="genus" reg="Sinoderces">S.</tp:taxon-name-part> <tp:taxon-name-part taxon-name-part-type="species" reg="aiensis">aiensis</tp:taxon-name-part></tp:taxon-name></italic> sp. nov. <bold>I</bold><italic><tp:taxon-name><tp:taxon-name-part taxon-name-part-type="genus" reg="Sinoderces">S.</tp:taxon-name-part> <tp:taxon-name-part taxon-name-part-type="species" reg="saraburiensis">saraburiensis</tp:taxon-name-part></tp:taxon-name></italic> sp. nov. <bold>J</bold><italic><tp:taxon-name><tp:taxon-name-part taxon-name-part-type="genus" reg="Sinoderces">S.</tp:taxon-name-part> <tp:taxon-name-part taxon-name-part-type="species" reg="kieoensis">kieoensis</tp:taxon-name-part></tp:taxon-name></italic> sp. nov. Abbreviations: RT retromargin teeth, PT promarginal teeth, CL cheliceral laminal.</p></caption><graphic xmlns:xlink="http://www.w3.org/1999/xlink" xlink:href="zookeys-886-079-g021.jpg" position="float" orientation="portrait" xlink:type="simple" id="oo_352805.jpg"><uri content-type="original_file" xlink:type="simple">https://binary.pensoft.net/fig/352805</uri></graphic></fig><fig id="F22" position="float" orientation="portrait"><object-id xmlns:xlink="http://www.w3.org/1999/xlink" content-type="doi" xlink:type="simple">10.3897/zookeys.886.39212.figure22</object-id><object-id xmlns:xlink="http://www.w3.org/1999/xlink" content-type="arpha" xlink:type="simple">7D888FDF-9291-508E-96BC-120D9EA44E92</object-id><label>Figure 22.</label><caption><p>Distribution of ten new <italic><tp:taxon-name><tp:taxon-name-part taxon-name-part-type="genus" reg="Sinoderces">Sinoderces</tp:taxon-name-part></tp:taxon-name></italic> in China, Laos and Thailand <bold>1</bold><italic><tp:taxon-name><tp:taxon-name-part taxon-name-part-type="genus" reg="Sinoderces">Sinoderces</tp:taxon-name-part> <tp:taxon-name-part taxon-name-part-type="species" reg="khanensis">khanensis</tp:taxon-name-part></tp:taxon-name></italic> sp. nov. <bold>2</bold><italic><tp:taxon-name><tp:taxon-name-part taxon-name-part-type="genus" reg="Sinoderces">S.</tp:taxon-name-part> <tp:taxon-name-part taxon-name-part-type="species" reg="luohanensis">luohanensis</tp:taxon-name-part></tp:taxon-name></italic> sp. nov. <bold>3</bold><italic><tp:taxon-name><tp:taxon-name-part taxon-name-part-type="genus" reg="Sinoderces">S.</tp:taxon-name-part> <tp:taxon-name-part taxon-name-part-type="species" reg="phathaoensis">phathaoensis</tp:taxon-name-part></tp:taxon-name></italic> sp. nov. <bold>4</bold><italic><tp:taxon-name><tp:taxon-name-part taxon-name-part-type="genus" reg="Sinoderces">S.</tp:taxon-name-part> <tp:taxon-name-part taxon-name-part-type="species" reg="dewaroopensis">dewaroopensis</tp:taxon-name-part></tp:taxon-name></italic> sp. nov. <bold>5</bold><italic><tp:taxon-name><tp:taxon-name-part taxon-name-part-type="genus" reg="Sinoderces">S.</tp:taxon-name-part> <tp:taxon-name-part taxon-name-part-type="species" reg="xueae">xueae</tp:taxon-name-part></tp:taxon-name></italic> sp. nov. <bold>6</bold><italic><tp:taxon-name><tp:taxon-name-part taxon-name-part-type="genus" reg="Sinoderces">S.</tp:taxon-name-part> <tp:taxon-name-part taxon-name-part-type="species" reg="taichi">taichi</tp:taxon-name-part></tp:taxon-name></italic> sp. nov. <bold>7</bold><italic><tp:taxon-name><tp:taxon-name-part taxon-name-part-type="genus" reg="Sinoderces">S.</tp:taxon-name-part> <tp:taxon-name-part taxon-name-part-type="species" reg="wenshanensis">wenshanensis</tp:taxon-name-part></tp:taxon-name></italic> sp. nov. <bold>8</bold><italic><tp:taxon-name><tp:taxon-name-part taxon-name-part-type="genus" reg="Sinoderces">S.</tp:taxon-name-part> <tp:taxon-name-part taxon-name-part-type="species" reg="aiensis">aiensis</tp:taxon-name-part></tp:taxon-name></italic> sp. nov. <bold>9</bold><italic><tp:taxon-name><tp:taxon-name-part taxon-name-part-type="genus" reg="Sinoderces">S.</tp:taxon-name-part> <tp:taxon-name-part taxon-name-part-type="species" reg="saraburiensis">saraburiensis</tp:taxon-name-part></tp:taxon-name></italic> sp. nov. <bold>10</bold><italic><tp:taxon-name><tp:taxon-name-part taxon-name-part-type="genus" reg="Sinoderces">S.</tp:taxon-name-part> <tp:taxon-name-part taxon-name-part-type="species" reg="kieoensis">kieoensis</tp:taxon-name-part></tp:taxon-name></italic> sp. nov.</p></caption><graphic xmlns:xlink="http://www.w3.org/1999/xlink" xlink:href="zookeys-886-079-g022.jpg" position="float" orientation="portrait" xlink:type="simple" id="oo_352806.jpg"><uri content-type="original_file" xlink:type="simple">https://binary.pensoft.net/fig/352806</uri></graphic></fig></tp:treatment-sec></tp:taxon-treatment>
