# Supplementary material for: Ten new species of the spider genus Sinoderces Li & Li, 2017 from China, Laos and Thailand (Araneae, Psilodercidae)
Source: Zookeys. 2019 Nov 5;886:79–111. doi: 10.3897/zookeys.886.39212 (PMC6851205; doi:10.3897/zookeys.886.39212)
Supplement: XML Treatment for Sinoderces saraburiensis [file zookeys.886.39212-treatment10.xml]

<!DOCTYPE tp:taxon-treatment
  PUBLIC "-//TaxonX//DTD Taxonomic Treatment Publishing DTD v0 20100105//EN" "tax-treatment-NSO.dtd">
<tp:taxon-treatment xmlns:tp="http://www.plazi.org/taxpub"><tp:treatment-meta><kwd-group><label>Taxon classification</label><kwd><named-content xmlns:xlink="http://www.w3.org/1999/xlink" content-type="kingdom">Animalia</named-content></kwd><kwd><named-content xmlns:xlink="http://www.w3.org/1999/xlink" content-type="order">Araneae</named-content></kwd><kwd><named-content xmlns:xlink="http://www.w3.org/1999/xlink" content-type="family">Psilodercidae</named-content></kwd></kwd-group><mixed-citation publication-type="journal"><person-group><name><surname>Bai</surname><given-names>Zilong</given-names></name><name><surname>Li</surname><given-names>Fengyuan</given-names></name><name><surname>Li</surname><given-names>Shuqiang</given-names></name></person-group><article-title>Ten new species of the spider genus <italic><tp:taxon-name><tp:taxon-name-part taxon-name-part-type="genus" reg="Sinoderces">Sinoderces</tp:taxon-name-part></tp:taxon-name></italic> Li &amp; Li, 2017 from China, Laos and Thailand (<tp:taxon-name><tp:taxon-name-part taxon-name-part-type="order">Araneae</tp:taxon-name-part></tp:taxon-name>, <tp:taxon-name><tp:taxon-name-part taxon-name-part-type="family">Psilodercidae</tp:taxon-name-part></tp:taxon-name>)</article-title><source>Zookeys</source><day>05</day><month>11</month><year>2019</year><volume>886</volume><fpage>79</fpage><lpage>111</lpage><pub-id pub-id-type="doi">10.3897/zookeys.886.39212</pub-id></mixed-citation></tp:treatment-meta><tp:nomenclature><tp:taxon-name><object-id xmlns:xlink="http://www.w3.org/1999/xlink" content-type="arpha" xlink:type="simple">10E048EC-F9DC-5BA4-85F5-55CD07FB5080</object-id>
              <tp:taxon-name-part taxon-name-part-type="genus" reg="Sinoderces">Sinoderces</tp:taxon-name-part>
              <tp:taxon-name-part taxon-name-part-type="species" reg="saraburiensis">saraburiensis</tp:taxon-name-part>
              <object-id xmlns:xlink="http://www.w3.org/1999/xlink" content-type="zoobank" xlink:type="simple">http://zoobank.org/35A1C550-4CCC-4198-8FA0-7864BA50C55F</object-id>
            </tp:taxon-name><tp:taxon-authority>Li &amp; Li</tp:taxon-authority><tp:taxon-status xmlns:xlink="http://www.w3.org/1999/xlink" xlink:type="simple">sp. nov.</tp:taxon-status><xref ref-type="fig" rid="F17">Figs 17</xref><xref ref-type="fig" rid="F18">, 18</xref><xref ref-type="fig" rid="F21">, 21</xref><xref ref-type="fig" rid="F22">, 22</xref></tp:nomenclature><tp:treatment-sec sec-type="Types" id="SECID0EV6AG"><title>Types.</title><p><bold><italic>Holotype</italic></bold>: ♂, Tham Bo Pla Cave, Kaeng Koi District, Song Khon Village, Saraburi Province, Thailand, <named-content xmlns:xlink="http://www.w3.org/1999/xlink" content-type="dwc:verbatimCoordinates" xlink:type="simple"><named-content content-type="geo-json" specific-use="{&#34;type&#34;:&#34;Point&#34;,&#34;coordinates&#34;:[100.968583,14.660417]}" id="NCID0EDABG" xlink:type="simple">14°39.625'N, 100°58.115'E</named-content></named-content>, 73 m, 20. X. 2014, Zhao H., Li Y. and Chen Z. leg.</p></tp:treatment-sec><tp:treatment-sec sec-type="etymology" id="SECID0EIABG"><title>Etymology.</title><p>The specific name is derived from the type locality; adjective.</p></tp:treatment-sec><tp:treatment-sec sec-type="diagnosis" id="SECID0ENABG"><title>Diagnosis.</title><p><italic><tp:taxon-name><tp:taxon-name-part taxon-name-part-type="genus" reg="Sinoderces">Sinoderces</tp:taxon-name-part> <tp:taxon-name-part taxon-name-part-type="species" reg="saraburiensis">saraburiensis</tp:taxon-name-part></tp:taxon-name></italic> sp. nov. can be distinguished from all other known species by the swan-like shape of the palp (Fig. <xref ref-type="fig" rid="F17">17</xref>). Embolus heavily sclerotized. Palpal tibia with a slight bump. No conductor.</p><fig id="F17" position="float" orientation="portrait"><object-id xmlns:xlink="http://www.w3.org/1999/xlink" content-type="doi" xlink:type="simple">10.3897/zookeys.886.39212.figure17</object-id><object-id xmlns:xlink="http://www.w3.org/1999/xlink" content-type="arpha" xlink:type="simple">C5D37896-7D06-58E1-9DBD-00809927830E</object-id><label>Figure 17.</label><caption><p><italic><tp:taxon-name><tp:taxon-name-part taxon-name-part-type="genus" reg="Sinoderces">Sinoderces</tp:taxon-name-part> <tp:taxon-name-part taxon-name-part-type="species" reg="saraburiensis">saraburiensis</tp:taxon-name-part></tp:taxon-name></italic> Li &amp; Li, sp. nov., male holotype <bold>A</bold> palp, ventral view <bold>B</bold> palp, prolateral view <bold>C</bold> palp, retrolateral view <bold>D</bold> palpal bulb, ventral view Abbreviation: EM embolus.</p></caption><graphic xmlns:xlink="http://www.w3.org/1999/xlink" xlink:href="zookeys-886-079-g017.jpg" position="float" orientation="portrait" xlink:type="simple" id="oo_352801.jpg"><uri content-type="original_file" xlink:type="simple">https://binary.pensoft.net/fig/352801</uri></graphic></fig></tp:treatment-sec><tp:treatment-sec sec-type="description" id="SECID0ECCBG"><title>Description.</title><p><bold>Male</bold> (holotype). Total length 1.82; carapace 0.65 long, 0.72 wide; abdomen 1.18 long, 0.56 wide. Carapace round, light yellow, with dark lateral margins. Anterior margin of cephalic region distinctly elevated. Clypeus yellow. Chelicerae light yellow. Cheliceral promargin with one tooth, connected to a lamina; retromargin toothless (Fig. <xref ref-type="fig" rid="F21">21I</xref>). Endites dark yellow. Labium yellow. Sternum dark yellow. Legs light yellow. Leg measurements: I 13.61 (3.75, 0.31, 4.05, 4.15, 1.35), II 9.49 (2.50, 0.31, 2.81, 2.78, 1.09,). III 6.75 (1.90, 0.25, 2.20, 1.80, 0.60), IV 9.87 (2.72, 0.25, 3.00, 2.81, 1.09). The color of the abdomen gradually darkens posteriorly.</p><p><bold><italic>Male palp</italic></bold> (Fig. <xref ref-type="fig" rid="F17">17</xref>): Bulb pale yellow, ovate. Embolus shaped like a swan; the top of tarsus darker than the rest. Embolus is grossly extended and twisted apically. No conductor. Tibia with a slight bump densely covered by bristles. Femur with sparse hairs.</p></tp:treatment-sec><tp:treatment-sec sec-type="distribution" id="SECID0EZCBG"><title>Distribution.</title><p>Known only from the type locality (Fig. <xref ref-type="fig" rid="F22">22</xref>).</p></tp:treatment-sec><tp:treatment-sec sec-type="natural history" id="SECID0EDDBG"><title>Natural history.</title><p>Collected in a cave at an elevation of 73 m.</p><fig id="F18" position="float" orientation="portrait"><object-id xmlns:xlink="http://www.w3.org/1999/xlink" content-type="doi" xlink:type="simple">10.3897/zookeys.886.39212.figure18</object-id><object-id xmlns:xlink="http://www.w3.org/1999/xlink" content-type="arpha" xlink:type="simple">B76A4654-C304-54E0-B5F7-0930BF293121</object-id><label>Figure 18.</label><caption><p><italic><tp:taxon-name><tp:taxon-name-part taxon-name-part-type="genus" reg="Sinoderces">Sinoderces</tp:taxon-name-part> <tp:taxon-name-part taxon-name-part-type="species" reg="saraburiensis">saraburiensis</tp:taxon-name-part></tp:taxon-name></italic> Li &amp; Li, sp. nov., male holotype <bold>A</bold> male habitus, ventral view <bold>B</bold> male habitus, dorsal view.</p></caption><graphic xmlns:xlink="http://www.w3.org/1999/xlink" xlink:href="zookeys-886-079-g018.jpg" position="float" orientation="portrait" xlink:type="simple" id="oo_352802.jpg"><uri content-type="original_file" xlink:type="simple">https://binary.pensoft.net/fig/352802</uri></graphic></fig></tp:treatment-sec><tp:treatment-sec><!--Section generated to contain objects referenced in tp:taxon-treatment.--><fig id="F21" position="float" orientation="portrait"><object-id xmlns:xlink="http://www.w3.org/1999/xlink" content-type="doi" xlink:type="simple">10.3897/zookeys.886.39212.figure21</object-id><object-id xmlns:xlink="http://www.w3.org/1999/xlink" content-type="arpha" xlink:type="simple">5AF833E1-CBCE-51A0-ADDE-119480C25A9A</object-id><label>Figure 21.</label><caption><p>Cheliceral retromargin <bold>A</bold><italic><tp:taxon-name><tp:taxon-name-part taxon-name-part-type="genus" reg="Sinoderces">Sinoderces</tp:taxon-name-part> <tp:taxon-name-part taxon-name-part-type="species" reg="khanensis">khanensis</tp:taxon-name-part></tp:taxon-name></italic> sp. nov. <bold>B</bold><italic><tp:taxon-name><tp:taxon-name-part taxon-name-part-type="genus" reg="Sinoderces">S.</tp:taxon-name-part> <tp:taxon-name-part taxon-name-part-type="species" reg="luohanensis">luohanensis</tp:taxon-name-part></tp:taxon-name></italic> sp. nov. <bold>C</bold><italic><tp:taxon-name><tp:taxon-name-part taxon-name-part-type="genus" reg="Sinoderces">S.</tp:taxon-name-part> <tp:taxon-name-part taxon-name-part-type="species" reg="phathaoensis">phathaoensis</tp:taxon-name-part></tp:taxon-name></italic> sp. nov. <bold>D</bold><italic><tp:taxon-name><tp:taxon-name-part taxon-name-part-type="genus" reg="Sinoderces">S.</tp:taxon-name-part> <tp:taxon-name-part taxon-name-part-type="species" reg="dewaroopensis">dewaroopensis</tp:taxon-name-part></tp:taxon-name></italic> sp. nov. <bold>E</bold><italic><tp:taxon-name><tp:taxon-name-part taxon-name-part-type="genus" reg="Sinoderces">S.</tp:taxon-name-part> <tp:taxon-name-part taxon-name-part-type="species" reg="xueae">xueae</tp:taxon-name-part></tp:taxon-name></italic> sp. nov. <bold>F</bold><italic><tp:taxon-name><tp:taxon-name-part taxon-name-part-type="genus" reg="Sinoderces">S.</tp:taxon-name-part> <tp:taxon-name-part taxon-name-part-type="species" reg="taichi">taichi</tp:taxon-name-part></tp:taxon-name></italic> sp. nov. <bold>G</bold><italic><tp:taxon-name><tp:taxon-name-part taxon-name-part-type="genus" reg="Sinoderces">S.</tp:taxon-name-part> <tp:taxon-name-part taxon-name-part-type="species" reg="wenshanensis">wenshanensis</tp:taxon-name-part></tp:taxon-name></italic> sp. nov. <bold>H</bold><italic><tp:taxon-name><tp:taxon-name-part taxon-name-part-type="genus" reg="Sinoderces">S.</tp:taxon-name-part> <tp:taxon-name-part taxon-name-part-type="species" reg="aiensis">aiensis</tp:taxon-name-part></tp:taxon-name></italic> sp. nov. <bold>I</bold><italic><tp:taxon-name><tp:taxon-name-part taxon-name-part-type="genus" reg="Sinoderces">S.</tp:taxon-name-part> <tp:taxon-name-part taxon-name-part-type="species" reg="saraburiensis">saraburiensis</tp:taxon-name-part></tp:taxon-name></italic> sp. nov. <bold>J</bold><italic><tp:taxon-name><tp:taxon-name-part taxon-name-part-type="genus" reg="Sinoderces">S.</tp:taxon-name-part> <tp:taxon-name-part taxon-name-part-type="species" reg="kieoensis">kieoensis</tp:taxon-name-part></tp:taxon-name></italic> sp. nov. Abbreviations: RT retromargin teeth, PT promarginal teeth, CL cheliceral laminal.</p></caption><graphic xmlns:xlink="http://www.w3.org/1999/xlink" xlink:href="zookeys-886-079-g021.jpg" position="float" orientation="portrait" xlink:type="simple" id="oo_352805.jpg"><uri content-type="original_file" xlink:type="simple">https://binary.pensoft.net/fig/352805</uri></graphic></fig><fig id="F22" position="float" orientation="portrait"><object-id xmlns:xlink="http://www.w3.org/1999/xlink" content-type="doi" xlink:type="simple">10.3897/zookeys.886.39212.figure22</object-id><object-id xmlns:xlink="http://www.w3.org/1999/xlink" content-type="arpha" xlink:type="simple">7D888FDF-9291-508E-96BC-120D9EA44E92</object-id><label>Figure 22.</label><caption><p>Distribution of ten new <italic><tp:taxon-name><tp:taxon-name-part taxon-name-part-type="genus" reg="Sinoderces">Sinoderces</tp:taxon-name-part></tp:taxon-name></italic> in China, Laos and Thailand <bold>1</bold><italic><tp:taxon-name><tp:taxon-name-part taxon-name-part-type="genus" reg="Sinoderces">Sinoderces</tp:taxon-name-part> <tp:taxon-name-part taxon-name-part-type="species" reg="khanensis">khanensis</tp:taxon-name-part></tp:taxon-name></italic> sp. nov. <bold>2</bold><italic><tp:taxon-name><tp:taxon-name-part taxon-name-part-type="genus" reg="Sinoderces">S.</tp:taxon-name-part> <tp:taxon-name-part taxon-name-part-type="species" reg="luohanensis">luohanensis</tp:taxon-name-part></tp:taxon-name></italic> sp. nov. <bold>3</bold><italic><tp:taxon-name><tp:taxon-name-part taxon-name-part-type="genus" reg="Sinoderces">S.</tp:taxon-name-part> <tp:taxon-name-part taxon-name-part-type="species" reg="phathaoensis">phathaoensis</tp:taxon-name-part></tp:taxon-name></italic> sp. nov. <bold>4</bold><italic><tp:taxon-name><tp:taxon-name-part taxon-name-part-type="genus" reg="Sinoderces">S.</tp:taxon-name-part> <tp:taxon-name-part taxon-name-part-type="species" reg="dewaroopensis">dewaroopensis</tp:taxon-name-part></tp:taxon-name></italic> sp. nov. <bold>5</bold><italic><tp:taxon-name><tp:taxon-name-part taxon-name-part-type="genus" reg="Sinoderces">S.</tp:taxon-name-part> <tp:taxon-name-part taxon-name-part-type="species" reg="xueae">xueae</tp:taxon-name-part></tp:taxon-name></italic> sp. nov. <bold>6</bold><italic><tp:taxon-name><tp:taxon-name-part taxon-name-part-type="genus" reg="Sinoderces">S.</tp:taxon-name-part> <tp:taxon-name-part taxon-name-part-type="species" reg="taichi">taichi</tp:taxon-name-part></tp:taxon-name></italic> sp. nov. <bold>7</bold><italic><tp:taxon-name><tp:taxon-name-part taxon-name-part-type="genus" reg="Sinoderces">S.</tp:taxon-name-part> <tp:taxon-name-part taxon-name-part-type="species" reg="wenshanensis">wenshanensis</tp:taxon-name-part></tp:taxon-name></italic> sp. nov. <bold>8</bold><italic><tp:taxon-name><tp:taxon-name-part taxon-name-part-type="genus" reg="Sinoderces">S.</tp:taxon-name-part> <tp:taxon-name-part taxon-name-part-type="species" reg="aiensis">aiensis</tp:taxon-name-part></tp:taxon-name></italic> sp. nov. <bold>9</bold><italic><tp:taxon-name><tp:taxon-name-part taxon-name-part-type="genus" reg="Sinoderces">S.</tp:taxon-name-part> <tp:taxon-name-part taxon-name-part-type="species" reg="saraburiensis">saraburiensis</tp:taxon-name-part></tp:taxon-name></italic> sp. nov. <bold>10</bold><italic><tp:taxon-name><tp:taxon-name-part taxon-name-part-type="genus" reg="Sinoderces">S.</tp:taxon-name-part> <tp:taxon-name-part taxon-name-part-type="species" reg="kieoensis">kieoensis</tp:taxon-name-part></tp:taxon-name></italic> sp. nov.</p></caption><graphic xmlns:xlink="http://www.w3.org/1999/xlink" xlink:href="zookeys-886-079-g022.jpg" position="float" orientation="portrait" xlink:type="simple" id="oo_352806.jpg"><uri content-type="original_file" xlink:type="simple">https://binary.pensoft.net/fig/352806</uri></graphic></fig></tp:treatment-sec></tp:taxon-treatment>
